# Supplementary material for: Alcohol Use Disorder in Southwestern and Northern Uganda: Prevalence and associated factors
Source: PLOS Glob Public Health. 2026 Jan 2;6(1):e0005785. doi: 10.1371/journal.pgph.0005785 (PMC12758784; doi:10.1371/journal.pgph.0005785)
Supplement: S1 Data — (XLSX) [file pgph.0005785.s001.xlsx]

## Sheet: Sheet1
age_cat	sex	educ_cat	employ_cat	marital_cat	presence_major_stressor	family_alcohol	family_use_alcohol	friends_use_alcohol	alcohol_important_community	alcohol_harm_3cat	dx_mental_illness	presence_chronic_illness	substance_use_binary	audit_binary	audit_risk_category	audit_total	peer_pressure_presence	peer_pressure_social_situation
51+ years	Male	Medium (Secondary)	employed	Married	No	No family alcohol use	No	Yes	Yes	Harmful	Yes	Yes	No	No AUD	Low risk (0-7)	1	No	No
31-50 years	Male	Medium (Secondary)	employed	Married	Yes	Family alcohol use	Yes	Yes	Yes	Harmful	No	No	No	AUD	Dependence (20+)	22	No	Yes
31-50 years	Male	Low (None/Primary)	employed	Married	Yes	Family alcohol use	Yes	Yes	Yes	Harmful	Yes	No	No	AUD	Dependence (20+)	32	Yes	Yes
18-30 years	Male	High (Tertiary)	employed	Married	No	No family alcohol use	No	Yes	Yes	Harmful	Yes	No	No	No AUD	Low risk (0-7)	1	Yes	Yes
31-50 years	Male	Low (None/Primary)	employed	Married	Yes	Family alcohol use	Yes	Yes	Yes	Harmful	No	No	No	AUD	Dependence (20+)	26	Yes	Yes
51+ years	Male	Low (None/Primary)	employed	Married	Yes	Family alcohol use	Yes	Yes	Yes	Harmful	Yes	Yes	Yes	AUD	Dependence (20+)	31	Yes	Yes
51+ years	Male	Low (None/Primary)	employed	Married	Yes	Family alcohol use	Yes	Yes	Yes	Harmful	No	No	No	AUD	Dependence (20+)	37	Yes	Yes
31-50 years	Male	Low (None/Primary)	employed	Married	Yes	Family alcohol use	Yes	No	Yes	Harmful	No	No	No	No AUD	Low risk (0-7)	5	No	Yes
31-50 years	Male	Low (None/Primary)	employed	Married	Yes	Family alcohol use	Yes	Yes	Yes	Harmful	No	Yes	No	AUD	Dependence (20+)	36	Yes	Yes
31-50 years	Male	Low (None/Primary)	employed	Married	Yes	Family alcohol use	Yes	Yes	Yes	Harmful	Yes	No	No	AUD	Dependence (20+)	22	Yes	Yes
31-50 years	Male	Low (None/Primary)	employed	Married	Yes	Family alcohol use	Yes	Yes	Yes	Harmful	No	No	No	AUD	Dependence (20+)	27	Yes	Yes
51+ years	Male	Low (None/Primary)	employed	Married	Yes	Family alcohol use	Yes	Yes	Yes	Not harmful	Yes	No	No	AUD	Dependence (20+)	30	Yes	Yes
31-50 years	Male	Low (None/Primary)	employed	Married	Yes	Family alcohol use	Yes	Yes	Yes	Harmful	Yes	No	Yes	AUD	Dependence (20+)	21	Yes	No
31-50 years	Male	Low (None/Primary)	employed	Married	Yes	Family alcohol use	Yes	Yes	Yes	Harmful	Yes	Yes	No	AUD	Dependence (20+)	28	Yes	Yes
31-50 years	Male	Low (None/Primary)	employed	Married	No	Family alcohol use	Yes	Yes	Yes	Harmful	Yes	No	No	AUD	Dependence (20+)	20	No	Yes
51+ years	Male	Low (None/Primary)	employed	Married	Yes	No family alcohol use	No	Yes	Yes	Harmful	Yes	No	Yes	AUD	Dependence (20+)	25	Yes	Yes
51+ years	Male	Low (None/Primary)	employed	Married	Yes	Family alcohol use	Yes	Yes	Yes	Harmful	No	No	No	AUD	Harmful (16-19)	17	No	Yes
18-30 years	Male	Low (None/Primary)	employed	Married	No	Family alcohol use	Yes	Yes	Yes	Harmful	No	No	No	AUD	Hazardous (8-15)	13	Yes	No
51+ years	Male	Low (None/Primary)	employed	Married	Yes	Family alcohol use	Yes	Yes	Yes	Not harmful	No	No	Yes	AUD	Dependence (20+)	22	Yes	Yes
18-30 years	Male	Low (None/Primary)	employed	Single	No	Family alcohol use	Yes	Yes	Yes	Harmful	Yes	No	No	AUD	Dependence (20+)	28	Yes	Yes
51+ years	Male	High (Tertiary)	employed	Married	Yes	No family alcohol use	No	Yes	Yes	Harmful	No	Yes	No	AUD	Dependence (20+)	22	Yes	Yes
18-30 years	Male	Low (None/Primary)	employed	Married	No	No family alcohol use	No	Yes	Yes	Harmful	No	No	Yes	AUD	Dependence (20+)	29	Yes	Yes
18-30 years	Male	Low (None/Primary)	employed	Married	Yes	Family alcohol use	Yes	Yes	Yes	Harmful	Yes	No	No	AUD	Dependence (20+)	20	Yes	Yes
18-30 years	Male	Low (None/Primary)	employed	Co-habiting	No	Family alcohol use	Yes	Yes	Yes	Harmful	No	No	No	No AUD	Low risk (0-7)	2	No	Yes
31-50 years	Male	Low (None/Primary)	employed	Married	Yes	Family alcohol use	Yes	Yes	Yes	Harmful	No	No	No	AUD	Dependence (20+)	24	Yes	No
31-50 years	Male	Low (None/Primary)	employed	Married	No	Family alcohol use	Yes	Yes	Yes	Harmful	No	No	No	No AUD	Low risk (0-7)	2	No	No
51+ years	Male	Low (None/Primary)	employed	Married	Yes	Family alcohol use	Yes	Yes	Yes	Harmful	No	Yes	No	AUD	Dependence (20+)	29	Yes	Yes
31-50 years	Male	Low (None/Primary)	employed	Married	No	Family alcohol use	Yes	Yes	Yes	Harmful	No	No	No	AUD	Harmful (16-19)	16	Yes	Yes
31-50 years	Male	Low (None/Primary)	employed	Married	Yes	Family alcohol use	Yes	Yes	Yes	Harmful	No	No	No	AUD	Dependence (20+)	22	Yes	Yes
18-30 years	Male	Low (None/Primary)	employed	Married	Yes	No family alcohol use	No	No	Yes	Unsure	No	No	No	No AUD	Low risk (0-7)	1	No	No
31-50 years	Male	Low (None/Primary)	employed	Single	Yes	Family alcohol use	Yes	Yes	Yes	Harmful	No	No	No	AUD	Dependence (20+)	25	Yes	Yes
31-50 years	Male	Low (None/Primary)	employed	Married	Yes	Family alcohol use	Yes	Yes	Yes	Harmful	No	No	No	AUD	Dependence (20+)	28	Yes	Yes
31-50 years	Male	Low (None/Primary)	employed	Married	Yes	Family alcohol use	Yes	Yes	Yes	Not harmful	No	No	Yes	AUD	Dependence (20+)	24	Yes	Yes
31-50 years	Male	Low (None/Primary)	employed	Married	Yes	Family alcohol use	Yes	Yes	Yes	Harmful	No	No	No	AUD	Harmful (16-19)	17	Yes	Yes
18-30 years	Male	Low (None/Primary)	employed	Single	Yes	No family alcohol use	No	Yes	Yes	Harmful	No	No	Yes	No AUD	Low risk (0-7)	3	Yes	No
31-50 years	Male	High (Tertiary)	employed	Married	No	Family alcohol use	Yes	Yes	Yes	Harmful	No	No	No	AUD	Hazardous (8-15)	11	Yes	Yes
18-30 years	Male	Low (None/Primary)	employed	Married	Yes	No family alcohol use	No	Yes	Yes	Harmful	No	No	No	AUD	Hazardous (8-15)	9	Yes	Yes
31-50 years	Male	Low (None/Primary)	employed	Married	Yes	No family alcohol use	No	Yes	Yes	Harmful	No	No	No	AUD	Harmful (16-19)	16	Yes	Yes
31-50 years	Male	Low (None/Primary)	employed	Married	Yes	No family alcohol use	No	Yes	Yes	Harmful	No	No	No	AUD	Hazardous (8-15)	15	No	No
51+ years	Male	High (Tertiary)	employed	Married	Yes	Family alcohol use	Yes	Yes	No	Harmful	No	No	No	AUD	Hazardous (8-15)	13	No	No
31-50 years	Male	Low (None/Primary)	employed	Married	Yes	No family alcohol use	No	Yes	No	Harmful	No	Yes	No	No AUD	Low risk (0-7)	4	No	No
31-50 years	Male	Low (None/Primary)	employed	Married	No	No family alcohol use	No	Yes	Yes	Harmful	No	No	No	No AUD	Low risk (0-7)	3	No	No
18-30 years	Male	Low (None/Primary)	employed	Married	No	Family alcohol use	Yes	Yes	Yes	Harmful	No	No	No	AUD	Hazardous (8-15)	10	No	No
51+ years	Male	Low (None/Primary)	employed	Married	Yes	Family alcohol use	Yes	Yes	Yes	Harmful	No	No	No	AUD	Hazardous (8-15)	14	No	No
18-30 years	Male	Low (None/Primary)	employed	Co-habiting	No	No family alcohol use	No	Yes	No	Harmful	No	No	No	No AUD	Low risk (0-7)	7	No	No
18-30 years	Male	Low (None/Primary)	employed	Co-habiting	No	Family alcohol use	Yes	Yes	No	Harmful	No	No	No	AUD	Hazardous (8-15)	9	No	No
18-30 years	Male	Low (None/Primary)	employed	Co-habiting	No	No family alcohol use	No	Yes	Yes	Harmful	No	No	No	AUD	Hazardous (8-15)	8	No	No
18-30 years	Male	Low (None/Primary)	employed	Married	Yes	Family alcohol use	Yes	Yes	Yes	Harmful	No	No	No	AUD	Dependence (20+)	23	Yes	Yes
31-50 years	Male	Low (None/Primary)	employed	Married	No	No family alcohol use	No	Yes	No	Harmful	No	No	No	No AUD	Low risk (0-7)	1	No	No
18-30 years	Male	Low (None/Primary)	employed	Single	No	Family alcohol use	Yes	Yes	Yes	Harmful	No	No	No	AUD	Hazardous (8-15)	9	No	No
31-50 years	Male	Low (None/Primary)	employed	Married	No	Family alcohol use	Yes	Yes	No	Harmful	No	No	No	No AUD	Low risk (0-7)	5	No	No
51+ years	Male	Low (None/Primary)	employed	Married	Yes	Family alcohol use	Yes	Yes	No	Harmful	No	No	Yes	AUD	Harmful (16-19)	19	No	No
51+ years	Male	Low (None/Primary)	employed	Married	No	No family alcohol use	No	Yes	No	Harmful	No	Yes	No	No AUD	Low risk (0-7)	1	No	No
31-50 years	Male	Low (None/Primary)	employed	Married	No	No family alcohol use	No	Yes	No	Harmful	No	No	No	AUD	Hazardous (8-15)	9	No	No
31-50 years	Male	High (Tertiary)	employed	Single	No	No family alcohol use	No	Yes	Yes	Harmful	No	No	No	No AUD	Low risk (0-7)	7	No	No
18-30 years	Male	Low (None/Primary)	employed	Co-habiting	No	Family alcohol use	Yes	Yes	Yes	Harmful	No	No	No	No AUD	Low risk (0-7)	6	No	No
18-30 years	Male	Low (None/Primary)	unemployed	Single	No	Family alcohol use	Yes	Yes	Yes	Harmful	No	No	No	No AUD	Low risk (0-7)	1	Yes	No
18-30 years	Male	Low (None/Primary)	employed	Single	No	No family alcohol use	No	Yes	No	Harmful	No	No	No	AUD	Dependence (20+)	20	Yes	No
51+ years	Male	Low (None/Primary)	employed	Married	No	Family alcohol use	Yes	Yes	Yes	Harmful	No	No	No	AUD	Hazardous (8-15)	11	No	Yes
51+ years	Male	Low (None/Primary)	employed	Married	No	Family alcohol use	Yes	Yes	Yes	Harmful	No	No	No	No AUD	Low risk (0-7)	5	No	No
51+ years	Male	Low (None/Primary)	employed	Married	No	Family alcohol use	Yes	Yes	No	Harmful	No	No	No	AUD	Hazardous (8-15)	10	No	No
18-30 years	Male	Low (None/Primary)	employed	Co-habiting	No	Family alcohol use	Yes	Yes	Yes	Harmful	No	No	No	AUD	Hazardous (8-15)	9	Yes	No
18-30 years	Male	Low (None/Primary)	employed	Single	No	No family alcohol use	No	Yes	Yes	Harmful	No	No	No	No AUD	Low risk (0-7)	1	Yes	No
18-30 years	Male	Low (None/Primary)	employed	Co-habiting	No	No family alcohol use	No	Yes	Yes	Harmful	No	No	No	No AUD	Low risk (0-7)	2	Yes	No
18-30 years	Male	Low (None/Primary)	employed	Married	No	No family alcohol use	No	No	Yes	Harmful	No	No	No	No AUD	Low risk (0-7)	1	No	No
18-30 years	Male	Low (None/Primary)	employed	Single	No	No family alcohol use	No	Yes	Yes	Unsure	No	No	Yes	AUD	Hazardous (8-15)	15	No	Yes
51+ years	Male	Low (None/Primary)	employed	Married	No	No family alcohol use	No	No	Yes	Harmful	No	No	No	No AUD	Low risk (0-7)	1	No	No
18-30 years	Male	Low (None/Primary)	employed	Married	Yes	Family alcohol use	Yes	Yes	Yes	Harmful	No	No	No	AUD	Dependence (20+)	26	No	No
31-50 years	Male	Low (None/Primary)	employed	Married	Yes	No family alcohol use	No	Yes	No	Harmful	No	No	Yes	AUD	Harmful (16-19)	16	No	Yes
18-30 years	Male	Low (None/Primary)	employed	Married	No	Family alcohol use	Yes	Yes	Yes	Harmful	No	No	No	No AUD	Low risk (0-7)	1	Yes	No
51+ years	Male	Low (None/Primary)	employed	Married	Yes	Family alcohol use	Yes	Yes	Yes	Harmful	No	No	No	AUD	Hazardous (8-15)	12	Yes	No
31-50 years	Male	Low (None/Primary)	employed	Married	No	Family alcohol use	Yes	Yes	Yes	Unsure	No	No	No	AUD	Hazardous (8-15)	13	Yes	Yes
31-50 years	Male	Low (None/Primary)	employed	Married	No	No family alcohol use	No	Yes	Yes	Harmful	No	No	No	AUD	Harmful (16-19)	16	Yes	No
18-30 years	Male	Low (None/Primary)	employed	Married	No	Family alcohol use	Yes	Yes	No	Harmful	No	No	No	No AUD	Low risk (0-7)	5	Yes	Yes
18-30 years	Male	Low (None/Primary)	employed	Co-habiting	No	Family alcohol use	Yes	Yes	Yes	Harmful	No	No	No	AUD	Hazardous (8-15)	11	No	Yes
18-30 years	Male	Low (None/Primary)	unemployed	Single	No	Family alcohol use	Yes	Yes	Yes	Harmful	No	No	No	No AUD	Low risk (0-7)	1	Yes	No
31-50 years	Female	Low (None/Primary)	employed	Married	No	Family alcohol use	Yes	Yes	Yes	Harmful	No	No	No	No AUD	Low risk (0-7)	1	Yes	No
18-30 years	Male	Low (None/Primary)	unemployed	Single	No	No family alcohol use	No	No	No	Harmful	Yes	Yes	Yes	AUD	Hazardous (8-15)	15	Yes	Yes
31-50 years	Male	Low (None/Primary)	employed	Married	No	No family alcohol use	No	No	Yes	Harmful	No		No	No AUD	Low risk (0-7)	1	No	No
31-50 years	Male	Low (None/Primary)	employed	Married	Yes	Family alcohol use	Yes	Yes	Yes	Not harmful	No	No	No	AUD	Hazardous (8-15)	12	Yes	No
51+ years	Male	Low (None/Primary)	employed	Married	No	Family alcohol use	Yes	Yes	Yes	Harmful	No	No	Yes	AUD	Harmful (16-19)	19	Yes	Yes
18-30 years	Male	Low (None/Primary)	employed	Co-habiting	No	Family alcohol use	Yes	Yes	Yes	Harmful	No	No	Yes	AUD	Dependence (20+)	30	Yes	Yes
18-30 years	Female	Low (None/Primary)	unemployed	Co-habiting	No	Family alcohol use	Yes	Yes	Yes	Harmful	No	No	No	No AUD	Low risk (0-7)	1	No	No
51+ years	Female	Low (None/Primary)	employed	Married	Yes	Family alcohol use	Yes	No	Yes	Harmful	No	No	No	No AUD	Low risk (0-7)	1	No	No
31-50 years	Male	Low (None/Primary)	employed	Married	Yes	Family alcohol use	Yes	Yes	Yes	Harmful	No	No	No	AUD	Dependence (20+)	27	Yes	Yes
31-50 years	Male	Low (None/Primary)	employed	Married	Yes	Family alcohol use	Yes	Yes	No	Harmful	No	No	No	AUD	Dependence (20+)	28	Yes	Yes
51+ years	Male	Low (None/Primary)	employed	Married	Yes	Family alcohol use	Yes	Yes	Yes	Harmful	No	No	No	No AUD	Low risk (0-7)	1	Yes	Yes
31-50 years	Female	Low (None/Primary)	employed	Married	Yes	No family alcohol use	No	No	Yes	Harmful	No	No	No	No AUD	Low risk (0-7)	1	No	No
31-50 years	Female	Low (None/Primary)	employed	Single	Yes	Family alcohol use	Yes	Yes	Yes	Harmful	No	Yes	No	No AUD	Low risk (0-7)	1	Yes	Yes
31-50 years	Female	Low (None/Primary)	employed	Single	Yes	Family alcohol use	Yes	Yes	Yes	Harmful	No	No	No	No AUD	Low risk (0-7)	1	No	No
31-50 years	Female	Low (None/Primary)	employed	Married	Yes	Family alcohol use	Yes	Yes	No	Harmful	No	Yes	No	No AUD	Low risk (0-7)	1	No	No
18-30 years	Female	Low (None/Primary)	employed	Married	Yes	Family alcohol use	Yes	No	No	Harmful	No	Yes	No	No AUD	Low risk (0-7)	1	No	Yes
18-30 years	Female	Low (None/Primary)	employed	Married	No	Family alcohol use	Yes	Yes	No	Harmful	No	Yes	No	No AUD	Low risk (0-7)	1	Yes	Yes
51+ years	Female	Low (None/Primary)	employed	Married	Yes	Family alcohol use	Yes	Yes	Yes	Harmful	No	Yes	No	AUD	Hazardous (8-15)	12	No	No
31-50 years	Female	Low (None/Primary)	employed	Married	Yes	Family alcohol use	Yes	Yes	Yes	Harmful	No	Yes	No	AUD	Dependence (20+)	21	Yes	Yes
51+ years	Female	Low (None/Primary)	employed	Married	Yes	No family alcohol use	No	Yes	No	Harmful	No	No	No	No AUD	Low risk (0-7)	1	No	No
51+ years	Female	Low (None/Primary)	employed	Single	No	Family alcohol use	Yes	Yes	No	Harmful	No	No	No	No AUD	Low risk (0-7)	1	No	No
18-30 years	Female	Low (None/Primary)	unemployed	Single	No	Family alcohol use	Yes	Yes	No	Harmful	No	No	No	No AUD	Low risk (0-7)	1	Yes	Yes
31-50 years	Female	Low (None/Primary)	employed	Married	Yes	Family alcohol use	Yes	Yes	Yes	Harmful	No	Yes	No	No AUD	Low risk (0-7)	1	No	No
18-30 years	Male	High (Tertiary)	employed	Married	Yes	Family alcohol use	Yes	Yes	Yes	Harmful	No	No	No	AUD	Hazardous (8-15)	15	Yes	Yes
31-50 years	Female	Medium (Secondary)	employed	Married	No	No family alcohol use	No	No	No	Harmful	No	No	No	No AUD	Low risk (0-7)	1	No	No
51+ years	Female	Low (None/Primary)	employed	Single	Yes	No family alcohol use	No	No	Yes	Harmful	No	Yes	No	No AUD	Low risk (0-7)	1	No	No
51+ years	Male	Low (None/Primary)	unemployed	Married	Yes	Family alcohol use	Yes	Yes	Yes	Harmful	No	Yes	Yes	No AUD	Low risk (0-7)	6	No	No
31-50 years	Female	Low (None/Primary)	employed	Married	Yes	Family alcohol use	Yes	Yes	Yes	Harmful	No	Yes	No	AUD	Harmful (16-19)	18	Yes	No
31-50 years	Female	Low (None/Primary)	employed	Married	No	Family alcohol use	Yes	Yes	Yes	Harmful	No	No	No	No AUD	Low risk (0-7)	6	Yes	No
31-50 years	Female	Low (None/Primary)	employed	Married	Yes	Family alcohol use	Yes	Yes	Yes	Harmful	No	Yes	No	No AUD	Low risk (0-7)	7	Yes	No
31-50 years	Female	Medium (Secondary)	employed	Married	Yes	Family alcohol use	Yes	Yes	Yes	Harmful	No	Yes	No	AUD	Hazardous (8-15)	13	Yes	Yes
51+ years	Female	Low (None/Primary)	employed	Single	Yes	Family alcohol use	Yes	Yes	Yes	Harmful	Yes	Yes	Yes	No AUD	Low risk (0-7)	5	No	No
51+ years	Female	Low (None/Primary)	employed	Single	Yes	Family alcohol use	Yes	Yes	Yes	Harmful	No	Yes	No	AUD	Hazardous (8-15)	13	Yes	No
31-50 years	Female	Low (None/Primary)	employed	Married	No	Family alcohol use	Yes	No	Yes	Harmful	No	No	No	No AUD	Low risk (0-7)	1	No	No
31-50 years	Female	Low (None/Primary)	employed	Married	Yes	No family alcohol use	No	Yes	No	Harmful	Yes	Yes	No	AUD	Harmful (16-19)	19	Yes	No
31-50 years	Female	Low (None/Primary)	employed	Single	Yes	Family alcohol use	Yes	Yes	Yes	Harmful	No	Yes	No	No AUD	Low risk (0-7)	1	Yes	No
18-30 years	Female	Low (None/Primary)	employed	Married	No	Family alcohol use	Yes	Yes	Yes	Harmful	No	No	No	No AUD	Low risk (0-7)	1	No	No
31-50 years	Female	Low (None/Primary)	employed	Married	Yes	Family alcohol use	Yes	Yes	No	Harmful	No	Yes	No	AUD	Dependence (20+)	27	Yes	Yes
31-50 years	Female	High (Tertiary)	employed	Married	No	Family alcohol use	Yes	Yes	Yes	Harmful	No	No	No	No AUD	Low risk (0-7)	1	No	No
31-50 years	Female	Low (None/Primary)	employed	Single	Yes	Family alcohol use	Yes	Yes	No	Harmful	No	Yes	No	AUD	Hazardous (8-15)	12	Yes	No
18-30 years	Female	Low (None/Primary)	employed	Single	No	Family alcohol use	Yes	Yes	Yes	Harmful	No	No	No	No AUD	Low risk (0-7)	1	Yes	No
31-50 years	Female	Low (None/Primary)	employed	Married	Yes	Family alcohol use	Yes	Yes	Yes	Harmful	No	No	No	AUD	Dependence (20+)	26	Yes	Yes
18-30 years	Female	Low (None/Primary)	employed	Married	Yes	Family alcohol use	Yes	Yes	No	Harmful	No	No	No	No AUD	Low risk (0-7)	1	Yes	No
31-50 years	Female	Low (None/Primary)	employed	Married	No	Family alcohol use	Yes	Yes	Yes	Harmful	No	No	No	No AUD	Low risk (0-7)	1	Yes	No
18-30 years	Female	Low (None/Primary)	employed	Married	No	Family alcohol use	Yes	No	Yes	Harmful	No	No	No	No AUD	Low risk (0-7)	3	No	No
18-30 years	Female	Low (None/Primary)	employed	Married	Yes	Family alcohol use	Yes	No	No	Harmful	No	Yes	No	No AUD	Low risk (0-7)	1	No	No
18-30 years	Male	Low (None/Primary)	employed	Single	Yes	Family alcohol use	Yes	Yes	Yes	Harmful	No	No	No	No AUD	Low risk (0-7)	1	Yes	No
31-50 years	Female	Low (None/Primary)	employed	Married	Yes	Family alcohol use	Yes	Yes	Yes	Harmful	Yes	Yes	Yes	AUD	Dependence (20+)	24	Yes	No
31-50 years	Female	Low (None/Primary)	employed	Married	No	No family alcohol use	No	Yes	No	Harmful	No	No	Yes	No AUD	Low risk (0-7)	1	No	No
31-50 years	Female	Low (None/Primary)	employed	Married	Yes	Family alcohol use	Yes	Yes	Yes	Harmful	No	No	No	No AUD	Low risk (0-7)	1	No	No
31-50 years	Male	Low (None/Primary)	employed	Married	Yes	Family alcohol use	Yes	Yes	Yes	Harmful	Yes	No	Yes	AUD	Harmful (16-19)	17	Yes	Yes
18-30 years	Female	Low (None/Primary)	employed	Married	No	Family alcohol use	Yes	Yes	Yes	Harmful	No	No	No	No AUD	Low risk (0-7)	3	Yes	Yes
31-50 years	Female	Low (None/Primary)	employed	Co-habiting	Yes	Family alcohol use	Yes	Yes	Yes	Harmful	No	Yes	No	AUD	Harmful (16-19)	17	No	Yes
18-30 years	Female	Low (None/Primary)	employed	Married	No	Family alcohol use	Yes	Yes	No	Harmful	No	Yes	No	AUD	Hazardous (8-15)	9	No	No
18-30 years	Female	Low (None/Primary)	unemployed	Single	Yes	Family alcohol use	Yes	No	Yes	Harmful	No	No	No	No AUD	Low risk (0-7)	1	No	No
31-50 years	Female	Low (None/Primary)	employed	Married	Yes	Family alcohol use	Yes	Yes	Yes	Harmful	Yes	Yes	No	No AUD	Low risk (0-7)	1	Yes	No
51+ years	Female	Low (None/Primary)	employed	Married	Yes	Family alcohol use	Yes	Yes	Yes	Harmful	Yes	Yes	No	No AUD	Low risk (0-7)	1	No	No
18-30 years	Female	Low (None/Primary)	employed	Single	Yes	Family alcohol use	Yes	Yes	Yes	Harmful	No	No	No	No AUD	Low risk (0-7)	1	No	No
18-30 years	Female	Low (None/Primary)	employed	Married	No	Family alcohol use	Yes	No	Yes	Harmful	No	No	No	No AUD	Low risk (0-7)	1	No	No
18-30 years	Female	Low (None/Primary)	employed	Single	Yes	Family alcohol use	Yes	Yes	No	Harmful	No	No	No	No AUD	Low risk (0-7)	1	Yes	No
18-30 years	Female	Low (None/Primary)	employed	Married	Yes	Family alcohol use	Yes	Yes	No	Harmful	No	No	No	AUD	Dependence (20+)	27	Yes	Yes
51+ years	Female	Low (None/Primary)	employed	Married	Yes	Family alcohol use	Yes	Yes	No	Harmful	No	Yes	No	No AUD	Low risk (0-7)	1	No	No
31-50 years	Female	Low (None/Primary)	employed	Married	No	Family alcohol use	Yes	Yes	Yes	Harmful	Yes	No	No	No AUD	Low risk (0-7)	1	No	No
51+ years	Female	Low (None/Primary)	employed	Married	Yes	Family alcohol use	Yes	No	Yes	Harmful	No	Yes	No	No AUD	Low risk (0-7)	1	No	No
51+ years	Male	Medium (Secondary)	employed	Married	No	Family alcohol use	Yes	Yes	Yes	Harmful	No	No	No	No AUD	Low risk (0-7)	1	Yes	No
18-30 years	Female	Low (None/Primary)	employed	Married	No	Family alcohol use	Yes	Yes	Yes	Harmful	No	Yes	No	No AUD	Low risk (0-7)	1	Yes	No
18-30 years	Female	Medium (Secondary)	unemployed	Single	No	Family alcohol use	Yes	Yes	No	Harmful	No	No	No	No AUD	Low risk (0-7)	1	Yes	No
31-50 years	Female	Low (None/Primary)	employed	Single	Yes	Family alcohol use	Yes	Yes	No	Harmful	Yes	No	No	No AUD	Low risk (0-7)	1	Yes	No
31-50 years	Female	Low (None/Primary)	employed	Married	Yes	Family alcohol use	Yes	No	No	Harmful	No	No	No	No AUD	Low risk (0-7)	1	No	No
31-50 years	Female	Low (None/Primary)	employed	Single	No	Family alcohol use	Yes	Yes	Yes	Harmful	No	No	No	No AUD	Low risk (0-7)	1	No	No
18-30 years	Female	Low (None/Primary)	unemployed	Single	No	Family alcohol use	Yes	Yes	No	Harmful	No	No	No	No AUD	Low risk (0-7)	1	No	No
18-30 years	Female	Low (None/Primary)	employed	Married	Yes	Family alcohol use	Yes	No	Yes	Harmful	No	No	No	No AUD	Low risk (0-7)	1	No	No
18-30 years	Female	Low (None/Primary)	employed	Married	No	Family alcohol use	Yes	No	No	Harmful	No	No	No	No AUD	Low risk (0-7)	1	No	No
18-30 years	Female	Medium (Secondary)	employed	Married	No	Family alcohol use	Yes	No	No	Harmful	No	No	No	No AUD	Low risk (0-7)	1	No	No
31-50 years	Female	Low (None/Primary)	employed	Single	No	Family alcohol use	Yes	Yes	Yes	Harmful	No	No	No	No AUD	Low risk (0-7)	7	Yes	No
51+ years	Female	Low (None/Primary)	employed	Single	No	No family alcohol use	No	No	Yes	Harmful	No	No	No	No AUD	Low risk (0-7)	1	No	No
31-50 years	Female	Low (None/Primary)	employed	Married	No	Family alcohol use	Yes	No	Yes	Harmful	Yes	No	No	AUD	Hazardous (8-15)	11	No	No
51+ years	Female	Low (None/Primary)	employed	Single	Yes	Family alcohol use	Yes	Yes	Yes	Harmful	Yes	Yes	No	No AUD	Low risk (0-7)	1	No	No
18-30 years	Female	Low (None/Primary)	employed	Married	No	Family alcohol use	Yes	Yes	No	Harmful	No	No	No	No AUD	Low risk (0-7)	1	No	No
31-50 years	Female	Low (None/Primary)	employed	Single	Yes	Family alcohol use	Yes	Yes	No	Harmful	No	Yes	No	AUD	Harmful (16-19)	16	No	No
18-30 years	Female	Low (None/Primary)	employed	Married	No	Family alcohol use	Yes	No	Yes	Harmful	Yes	Yes	No	No AUD	Low risk (0-7)	1	No	No
31-50 years	Female	Low (None/Primary)	employed	Married	Yes	Family alcohol use	Yes	Yes	No	Harmful	No	No	No	AUD	Dependence (20+)	27	Yes	No
31-50 years	Female	Low (None/Primary)	employed	Single	No	No family alcohol use	No	Yes	No	Unsure	Yes	Yes	No	No AUD	Low risk (0-7)	4	Yes	No
31-50 years	Female	Low (None/Primary)	employed	Single	Yes	Family alcohol use	Yes	Yes	No	Unsure	Yes	Yes	No	AUD	Dependence (20+)	20	Yes	No
51+ years	Female	Low (None/Primary)	employed	Single	Yes	Family alcohol use	Yes	Yes	Yes	Harmful	No	No	No	AUD	Hazardous (8-15)	15	Yes	No
31-50 years	Female	Low (None/Primary)	employed	Co-habiting	Yes	No family alcohol use	No	Yes	Yes	Not harmful	Yes	Yes	No	AUD	Hazardous (8-15)	15	No	No
31-50 years	Female	Low (None/Primary)	employed	Married	Yes	Family alcohol use	Yes	Yes	No	Harmful	No	Yes	No	No AUD	Low risk (0-7)	1	Yes	No
31-50 years	Female	Low (None/Primary)	employed	Married	Yes	Family alcohol use	Yes	Yes	Yes	Harmful	Yes	Yes	No	No AUD	Low risk (0-7)	7	Yes	No
51+ years	Female	Low (None/Primary)	employed	Married	Yes	Family alcohol use	Yes	Yes	Yes	Harmful	No	Yes	No	No AUD	Low risk (0-7)	1	Yes	No
31-50 years	Female	Low (None/Primary)	unemployed	Married	Yes	Family alcohol use	Yes	No	Yes	Harmful	No	No	No	No AUD	Low risk (0-7)	1	Yes	Yes
31-50 years	Female	Low (None/Primary)	employed	Single	Yes	No family alcohol use	No	Yes	No	Harmful	No	No	No	AUD	Hazardous (8-15)	10	No	No
31-50 years	Female	Low (None/Primary)	employed	Married	Yes	Family alcohol use	Yes	Yes	Yes	Harmful	No	No	No	No AUD	Low risk (0-7)	1	Yes	Yes
51+ years	Female	Low (None/Primary)	employed	Married	Yes	Family alcohol use	Yes	Yes	Yes	Harmful	No	Yes	Yes	No AUD	Low risk (0-7)	1	No	No
31-50 years	Male	Low (None/Primary)	employed	Single	Yes	No family alcohol use	No	Yes	Yes	Not harmful	No	No	Yes	AUD	Dependence (20+)	33	Yes	Yes
18-30 years	Male	Low (None/Primary)	employed	Co-habiting	No	Family alcohol use	Yes	Yes	Yes	Harmful	No	No	No	No AUD	Low risk (0-7)	1	No	No
18-30 years	Male	Low (None/Primary)	employed	Married	No	Family alcohol use	Yes	Yes	Yes	Harmful	No	No	Yes	AUD	Hazardous (8-15)	8	Yes	No
51+ years	Female	Low (None/Primary)	employed	Married	No	Family alcohol use	Yes	No	No	Harmful	No	No	Yes	No AUD	Low risk (0-7)	1	No	No
18-30 years	Female	Low (None/Primary)	employed	Single	No	No family alcohol use	No	No	Yes	Harmful	No	No	No	No AUD	Low risk (0-7)	1	No	No
18-30 years	Female	Low (None/Primary)	employed	Single	Yes	No family alcohol use	No	No	Yes	Harmful	No	No	No	No AUD	Low risk (0-7)	1	No	Yes
18-30 years	Female	Low (None/Primary)	employed	Single	Yes	Family alcohol use	Yes	No	Yes	Harmful	No	No	No	No AUD	Low risk (0-7)	1	No	No
31-50 years	Female	Low (None/Primary)	employed	Married	No	Family alcohol use	Yes	Yes	No	Harmful	No	No	No	No AUD	Low risk (0-7)	1	No	No
31-50 years	Female	Low (None/Primary)	employed	Married	No	Family alcohol use	Yes	Yes	Yes	Unsure	No	No	No	No AUD	Low risk (0-7)	1	No	No
31-50 years	Female	Low (None/Primary)	employed	Married	No	Family alcohol use	Yes	No	Yes	Harmful	No	No	No	AUD	Harmful (16-19)	18	No	No
18-30 years	Female	Low (None/Primary)	employed	Married	No	No family alcohol use	No	Yes	Yes	Harmful	No	No	No	No AUD	Low risk (0-7)	2	No	Yes
31-50 years	Female	Low (None/Primary)	employed	Single	No	Family alcohol use	Yes	Yes	Yes	Unsure	No	No	No	No AUD	Low risk (0-7)	1	No	Yes
18-30 years	Female	Low (None/Primary)	employed	Co-habiting	No	No family alcohol use	No	No	Yes	Unsure	No	No	No	No AUD	Low risk (0-7)	1	No	No
31-50 years	Female	Low (None/Primary)	employed	Married	Yes	No family alcohol use	No	Yes	Yes	Harmful	No	No	No	No AUD	Low risk (0-7)	1	Yes	No
18-30 years	Male	Low (None/Primary)	employed	Married	Yes	Family alcohol use	Yes	Yes	Yes	Unsure	No	No	No	AUD	Hazardous (8-15)	14	No	No
18-30 years	Female	Medium (Secondary)	employed	Co-habiting	No	No family alcohol use	No	Yes	Yes	Unsure	No	No	No	No AUD	Low risk (0-7)	4	No	No
18-30 years	Female	Medium (Secondary)	employed	Co-habiting	No	Family alcohol use	Yes	Yes	Yes	Harmful	No	No	No	No AUD	Low risk (0-7)	1	Yes	No
31-50 years	Male	Low (None/Primary)	employed	Married	Yes	Family alcohol use	Yes	Yes	Yes	Harmful	Yes	Yes	Yes	AUD	Hazardous (8-15)	8	Yes	No
18-30 years	Male	Low (None/Primary)	employed	Single	No	Family alcohol use	Yes	Yes	Yes	Harmful	No	No	No	AUD	Hazardous (8-15)	12	Yes	No
18-30 years	Male	Medium (Secondary)	unemployed	Single	No	Family alcohol use	Yes	Yes	Yes	Harmful	No	No	No	AUD	Hazardous (8-15)	10	Yes	No
18-30 years	Female	Medium (Secondary)	employed	Married	No	Family alcohol use	Yes	Yes	Yes	Harmful	No	No	No	No AUD	Low risk (0-7)	1	Yes	No
51+ years	Male	Low (None/Primary)	employed	Married	No	Family alcohol use	Yes	Yes	Yes	Harmful	No	No	No	AUD	Hazardous (8-15)	9	Yes	No
51+ years	Male	Low (None/Primary)	employed	Married	No	No family alcohol use	No	Yes	Yes	Harmful	No	No	No	AUD	Hazardous (8-15)	14	No	No
18-30 years	Female	Low (None/Primary)	employed	Single	No	Family alcohol use	Yes	No	Yes	Harmful	No	No	No	No AUD	Low risk (0-7)	1	No	No
31-50 years	Male	Low (None/Primary)	employed	Married	Yes	No family alcohol use	No	Yes	Yes	Harmful	No	No	No	AUD	Harmful (16-19)	16	No	No
51+ years	Male	Low (None/Primary)	employed	Married	No	Family alcohol use	Yes	Yes	Yes	Harmful	No	Yes	No	AUD	Hazardous (8-15)	15	Yes	No
31-50 years	Female	Low (None/Primary)	employed	Married	No	Family alcohol use	Yes	Yes	Yes	Harmful	No	No	No	No AUD	Low risk (0-7)	5	Yes	No
31-50 years	Female	Low (None/Primary)	employed	Single	No	Family alcohol use	Yes	Yes	Yes	Harmful	No	No	No	No AUD	Low risk (0-7)	7	No	No
51+ years	Female	Low (None/Primary)	employed	Married	No	Family alcohol use	Yes	Yes	No	Harmful	No	No	No	No AUD	Low risk (0-7)	6	No	No
18-30 years	Female	Low (None/Primary)	employed	Married	No	Family alcohol use	Yes	Yes	Yes	Harmful	No	No	No	No AUD	Low risk (0-7)	1	No	No
51+ years	Female	Low (None/Primary)	employed	Married	No	Family alcohol use	Yes	Yes	Yes	Harmful	No	No	No	No AUD	Low risk (0-7)	7	No	No
51+ years	Female	Low (None/Primary)	employed	Single	No	Family alcohol use	Yes	No	Yes	Harmful	No	No	No	No AUD	Low risk (0-7)	1	No	No
31-50 years	Female	Low (None/Primary)	employed	Married	No	No family alcohol use	No	No	No	Harmful	No	No	No	No AUD	Low risk (0-7)	1	No	No
51+ years	Female	Low (None/Primary)	employed	Married	No	No family alcohol use	No	Yes	No	Harmful	No	No	No	No AUD	Low risk (0-7)	1	Yes	No
31-50 years	Female	Low (None/Primary)	employed	Married	No	No family alcohol use	No	Yes	Yes	Harmful	No	No	No	No AUD	Low risk (0-7)	2	No	No
31-50 years	Male	Medium (Secondary)	employed	Married	Yes	Family alcohol use	Yes	Yes	No	Harmful	No	Yes	No	AUD	Hazardous (8-15)	12	Yes	Yes
51+ years	Female	Low (None/Primary)	employed	Single	Yes	Family alcohol use	Yes	Yes	No	Harmful	No	No	No	AUD	Hazardous (8-15)	13	No	No
51+ years	Male	Low (None/Primary)	employed	Married	Yes	Family alcohol use	Yes	Yes	Yes	Harmful	Yes	Yes	No	AUD	Hazardous (8-15)	13	No	No
18-30 years	Female	Low (None/Primary)	employed	Single	No	Family alcohol use	Yes	Yes	Yes	Harmful	No	No	No	No AUD	Low risk (0-7)	1	No	No
18-30 years	Female	Medium (Secondary)	unemployed	Co-habiting	No	Family alcohol use	Yes	Yes	No	Harmful	No	No	No	No AUD	Low risk (0-7)	1	Yes	No
31-50 years	Male	Low (None/Primary)	employed	Married	Yes	Family alcohol use	Yes	Yes	Yes	Harmful	No	No	No	AUD	Hazardous (8-15)	13	No	Yes
51+ years	Female	Low (None/Primary)	employed	Married	No	Family alcohol use	Yes	Yes	Yes	Harmful	No	No	No	No AUD	Low risk (0-7)	1	Yes	No
18-30 years	Male	High (Tertiary)	employed	Married	Yes	Family alcohol use	Yes	Yes	No	Harmful	No	Yes	No	No AUD	Low risk (0-7)	1	No	No
31-50 years	Female	High (Tertiary)	employed	Married	Yes	No family alcohol use	No	Yes	Yes	Harmful	Yes	Yes	No	No AUD	Low risk (0-7)	1	No	Yes
18-30 years	Male	High (Tertiary)	employed	Co-habiting	Yes	Family alcohol use	Yes	Yes	Yes	Harmful	Yes	No	Yes	AUD	Hazardous (8-15)	11	No	Yes
51+ years	Male	Low (None/Primary)	employed	Married	Yes	Family alcohol use	Yes	Yes	Yes	Harmful	Yes	Yes	No	AUD	Dependence (20+)	28	Yes	Yes
31-50 years	Male	Low (None/Primary)	employed	Married	Yes	Family alcohol use	Yes	Yes	Yes	Harmful	No	No	Yes	AUD	Dependence (20+)	33	Yes	Yes
31-50 years	Female	Medium (Secondary)	employed	Married	Yes	No family alcohol use	No	Yes	Yes	Harmful	No	No	No	No AUD	Low risk (0-7)	1	No	No
18-30 years	Male	Medium (Secondary)	employed	Single	Yes	Family alcohol use	Yes	Yes	Yes	Harmful	No	No	No	AUD	Dependence (20+)	36	Yes	Yes
31-50 years	Female	Low (None/Primary)	employed	Single	Yes	Family alcohol use	Yes	Yes	Yes	Harmful	No	No	No	No AUD	Low risk (0-7)	1	No	No
31-50 years	Male	Medium (Secondary)	employed	Married	Yes	No family alcohol use	No	Yes	Yes	Harmful	No	No	No	AUD	Dependence (20+)	26	Yes	Yes
51+ years	Male	Low (None/Primary)	employed	Single	Yes	Family alcohol use	Yes	Yes	Yes	Harmful	No	Yes	No	AUD	Dependence (20+)	35	Yes	Yes
31-50 years	Female	High (Tertiary)	employed	Single	Yes	Family alcohol use	Yes	Yes	Yes	Harmful	No	Yes	No	AUD	Harmful (16-19)	17	Yes	Yes
18-30 years	Male	High (Tertiary)	employed	Single	Yes	No family alcohol use	No	Yes	Yes	Harmful	No	No	No	AUD	Hazardous (8-15)	12	Yes	No
18-30 years	Male	Medium (Secondary)	employed	Married	Yes	Family alcohol use	Yes	Yes	Yes	Harmful	Yes	No	No	No AUD	Low risk (0-7)	1	Yes	No
31-50 years	Male	High (Tertiary)	employed	Married	Yes	Family alcohol use	Yes	Yes	Yes	Harmful	No	Yes	No	No AUD	Low risk (0-7)	6	Yes	Yes
31-50 years	Female	Low (None/Primary)	employed	Single	Yes	Family alcohol use	Yes	Yes	Yes	Harmful	Yes	No	No	AUD	Hazardous (8-15)	10	No	Yes
18-30 years	Female	Low (None/Primary)	employed	Single	No	Family alcohol use	Yes	Yes	Yes	Harmful	Yes	No	No	AUD	Harmful (16-19)	17	No	No
18-30 years	Male	High (Tertiary)	employed	Single	Yes	Family alcohol use	Yes	Yes	Yes	Harmful	No	No	No	AUD	Hazardous (8-15)	15	Yes	Yes
18-30 years	Female	Low (None/Primary)	employed	Married	Yes	Family alcohol use	Yes	Yes	No	Not harmful	No	No	No	AUD	Hazardous (8-15)	11	Yes	Yes
51+ years	Female	Low (None/Primary)	employed	Married	Yes	Family alcohol use	Yes	Yes	No	Harmful	Yes	Yes	No	No AUD	Low risk (0-7)	1	No	No
31-50 years	Female	Medium (Secondary)	employed	Single	No	Family alcohol use	Yes	Yes	Yes	Harmful	No	No	No	No AUD	Low risk (0-7)	1	Yes	No
18-30 years	Female	Medium (Secondary)	employed	Married	Yes	Family alcohol use	Yes	Yes	No	Harmful	No	No	No	No AUD	Low risk (0-7)	1	Yes	No
18-30 years	Female	Low (None/Primary)	employed	Married	Yes	Family alcohol use	Yes	Yes	No	Harmful	No	No	No	AUD	Dependence (20+)	29	No	No
31-50 years	Male	Medium (Secondary)	employed	Married	Yes	Family alcohol use	Yes	Yes	No	Harmful	Yes	Yes	No	AUD	Dependence (20+)	31	Yes	Yes
31-50 years	Female	High (Tertiary)	employed	Married	Yes	Family alcohol use	Yes	Yes	Yes	Harmful	No	No	No	AUD	Dependence (20+)	27	Yes	Yes
31-50 years	Female	Medium (Secondary)	employed	Married	Yes	Family alcohol use	Yes	No	Yes	Harmful	No	No	No	No AUD	Low risk (0-7)	1	No	No
18-30 years	Female	Low (None/Primary)	employed	Married	Yes	Family alcohol use	Yes	Yes	Yes	Harmful	Yes	No	No	No AUD	Low risk (0-7)	1	Yes	No
31-50 years	Female	Medium (Secondary)	employed	Married	Yes	Family alcohol use	Yes	Yes	No	Harmful	No	Yes	No	No AUD	Low risk (0-7)	1	Yes	No
31-50 years	Female	Low (None/Primary)	employed	Married	Yes	Family alcohol use	Yes	Yes	No	Harmful	No	No	No	AUD	Hazardous (8-15)	11	Yes	Yes
18-30 years	Female	Low (None/Primary)	employed	Married	Yes	Family alcohol use	Yes	Yes	Yes	Harmful	No	Yes	No	No AUD	Low risk (0-7)	1	Yes	No
18-30 years	Female	High (Tertiary)	unemployed	Married	No	Family alcohol use	Yes	No	No	Harmful	No	No	No	No AUD	Low risk (0-7)	1	No	No
51+ years	Female	Low (None/Primary)	employed	Married	Yes	Family alcohol use	Yes	No	No	Harmful	Yes	Yes	No	No AUD	Low risk (0-7)	1	No	No
18-30 years	Female	Low (None/Primary)	employed	Married	No	Family alcohol use	Yes	No	Yes	Harmful	No	No	No	No AUD	Low risk (0-7)	1	No	No
18-30 years	Male	Medium (Secondary)	unemployed	Single	Yes	Family alcohol use	Yes	Yes	No	Harmful	No	No	No	No AUD	Low risk (0-7)	1	Yes	No
18-30 years	Female	High (Tertiary)	employed	Married	No	Family alcohol use	Yes	Yes	No	Harmful	No	No	No	No AUD	Low risk (0-7)	1	No	No
31-50 years	Female	Low (None/Primary)	employed	Single	Yes	Family alcohol use	Yes	Yes	No	Harmful	Yes	Yes	Yes	AUD	Dependence (20+)	30	Yes	Yes
31-50 years	Female	Medium (Secondary)	employed	Married	No	Family alcohol use	Yes	Yes	Yes	Harmful	No	No	No	No AUD	Low risk (0-7)	1	No	No
18-30 years	Male	Medium (Secondary)	unemployed	Single	No	Family alcohol use	Yes	Yes	Yes	Harmful	No	No	No	No AUD	Low risk (0-7)	1	Yes	No
18-30 years	Female	High (Tertiary)	employed	Single	Yes	Family alcohol use	Yes	Yes	No	Harmful	No	No	No	No AUD	Low risk (0-7)	3	Yes	Yes
51+ years	Male	Low (None/Primary)	employed	Married	Yes	Family alcohol use	Yes	Yes	No	Harmful	Yes	Yes	No	AUD	Dependence (20+)	32	Yes	Yes
31-50 years	Male	Medium (Secondary)	employed	Married	Yes	Family alcohol use	Yes	Yes	Yes	Harmful	No	No	No	AUD	Dependence (20+)	40	Yes	Yes
18-30 years	Male	Medium (Secondary)	unemployed	Single	No	Family alcohol use	Yes	Yes	Yes	Harmful	No	No	No	No AUD	Low risk (0-7)	1	Yes	No
18-30 years	Male	High (Tertiary)	employed	Single	Yes	Family alcohol use	Yes	Yes	Yes	Harmful	Yes	No	No	No AUD	Low risk (0-7)	1	No	No
18-30 years	Female	Medium (Secondary)	employed	Co-habiting	No	Family alcohol use	Yes	Yes	Yes	Harmful	Yes	No	No	No AUD	Low risk (0-7)	1	No	No
18-30 years	Female	Low (None/Primary)	employed	Co-habiting	Yes	Family alcohol use	Yes	Yes	Yes	Harmful	Yes	Yes	No	AUD	Hazardous (8-15)	13	Yes	Yes
51+ years	Female	Low (None/Primary)	employed	Married	Yes	Family alcohol use	Yes	Yes	No	Harmful	No	Yes	Yes	No AUD	Low risk (0-7)	1	No	No
51+ years	Male	Low (None/Primary)	employed	Single	Yes	Family alcohol use	Yes	Yes	Yes	Harmful	Yes	Yes	Yes	AUD	Dependence (20+)	34	Yes	Yes
51+ years	Male	Low (None/Primary)	unemployed	Married	Yes	No family alcohol use	No	Yes	Yes	Harmful	Yes	Yes	No	No AUD	Low risk (0-7)	5	Yes	No
31-50 years	Male	Low (None/Primary)	employed	Married	Yes	Family alcohol use	Yes	Yes	Yes	Not harmful	No	No	Yes	AUD	Dependence (20+)	37	Yes	Yes
31-50 years	Female	High (Tertiary)	employed	Married	No	Family alcohol use	Yes	No	No	Harmful	No	No	No	No AUD	Low risk (0-7)	1	No	No
31-50 years	Female	Low (None/Primary)	employed	Married	No	Family alcohol use	Yes	Yes	No	Harmful	No	No	No	No AUD	Low risk (0-7)	1	Yes	No
51+ years	Female	Low (None/Primary)	employed	Single	Yes	Family alcohol use	Yes	Yes	Yes	Harmful	No	Yes	No	No AUD	Low risk (0-7)	1	Yes	Yes
18-30 years	Female	Low (None/Primary)	employed	Single	Yes	No family alcohol use	No	Yes	Yes	Harmful	No	No	No	No AUD	Low risk (0-7)	1	Yes	No
31-50 years	Female	Low (None/Primary)	employed	Single	Yes	Family alcohol use	Yes	Yes	Yes	Harmful	No	No	Yes	AUD	Harmful (16-19)	17	Yes	Yes
18-30 years	Male	Low (None/Primary)	employed	Single	No	No family alcohol use	No	Yes	Yes	Not harmful	No	No	No	No AUD	Low risk (0-7)	1	Yes	No
18-30 years	Female	Low (None/Primary)	employed	Married	Yes	No family alcohol use	No	Yes	No	Harmful	No	No	No	No AUD	Low risk (0-7)	5	No	No
18-30 years	Male	Medium (Secondary)	employed	Married	Yes	No family alcohol use	No	Yes	Yes	Harmful	No	No	No	No AUD	Low risk (0-7)	4	Yes	Yes
51+ years	Female	Low (None/Primary)	employed	Single	Yes	Family alcohol use	Yes	Yes	Yes	Harmful	No	No	No	No AUD	Low risk (0-7)	1	No	No
18-30 years	Female	Low (None/Primary)	employed	Married	Yes	Family alcohol use	Yes	No	Yes	Harmful	No	Yes	No	No AUD	Low risk (0-7)	1	No	No
31-50 years	Female	Low (None/Primary)	employed	Single	Yes	No family alcohol use	No	Yes	Yes	Harmful	No	No	No	No AUD	Low risk (0-7)	1	No	No
31-50 years	Female	Low (None/Primary)	employed	Married	Yes	No family alcohol use	No	No	Yes	Harmful	No	No	No	No AUD	Low risk (0-7)	1	No	No
18-30 years	Female	Low (None/Primary)	employed	Married	Yes	Family alcohol use	Yes	Yes	Yes	Harmful	No	No	No	No AUD	Low risk (0-7)	6	No	No
31-50 years	Female	Low (None/Primary)	employed	Married	Yes	Family alcohol use	Yes	Yes	Yes	Harmful	No	No	Yes	AUD	Dependence (20+)	21	Yes	Yes
18-30 years	Male	Low (None/Primary)	employed	Married	Yes	Family alcohol use	Yes	Yes	Yes	Harmful	No	No	Yes	No AUD	Low risk (0-7)	1	No	No
18-30 years	Male	Low (None/Primary)	employed	Single	Yes	No family alcohol use	No	Yes	Yes	Harmful	No	No	Yes	AUD	Hazardous (8-15)	12	Yes	No
18-30 years	Male	Medium (Secondary)	employed	Married	No	No family alcohol use	No	Yes	Yes	Harmful	No	No	No	No AUD	Low risk (0-7)	5	Yes	Yes
18-30 years	Male	Low (None/Primary)	employed	Single	Yes	No family alcohol use	No	Yes	Yes	Harmful	No	No	No	No AUD	Low risk (0-7)	1	No	No
18-30 years	Male	Low (None/Primary)	employed	Married	Yes	Family alcohol use	Yes	Yes	Yes	Harmful	No	No	Yes	AUD	Dependence (20+)	30	Yes	Yes
51+ years	Female	Low (None/Primary)	employed	Single	Yes	Family alcohol use	Yes	Yes	Yes	Harmful	No	Yes	No	No AUD	Low risk (0-7)	1	No	No
51+ years	Female	Low (None/Primary)	employed	Single	No	No family alcohol use	No	Yes	Yes	Harmful	No	No	No	No AUD	Low risk (0-7)	1	No	Yes
18-30 years	Female	Low (None/Primary)	employed	Single	Yes	Family alcohol use	Yes	Yes	No	Harmful	No	No	No	AUD	Harmful (16-19)	17	Yes	Yes
18-30 years	Female	Low (None/Primary)	employed	Married	Yes	No family alcohol use	No	Yes	Yes	Not harmful	No	No	No	No AUD	Low risk (0-7)	5	No	No
51+ years	Female	Low (None/Primary)	employed	Single	Yes	No family alcohol use	No	No	Yes	Not harmful	No	No	No	No AUD	Low risk (0-7)	1	No	No
31-50 years	Female	Low (None/Primary)	employed	Single	Yes	Family alcohol use	Yes	Yes	Yes	Harmful	No	Yes	Yes	AUD	Hazardous (8-15)	14	Yes	Yes
18-30 years	Male	Low (None/Primary)	employed	Married	Yes	No family alcohol use	No	No	Yes	Harmful	No	No	No	No AUD	Low risk (0-7)	1	No	No
18-30 years	Male	Low (None/Primary)	employed	Married	No	Family alcohol use	Yes	Yes	Yes	Unsure	No	No	Yes	AUD	Dependence (20+)	33	Yes	No
18-30 years	Male	Medium (Secondary)	unemployed	Single	Yes	No family alcohol use	No	Yes	Yes	Harmful	No	No	No	No AUD	Low risk (0-7)	1	No	No
18-30 years	Male	Low (None/Primary)	employed	Single	No	Family alcohol use	Yes	Yes	No	Not harmful	No	No	No	No AUD	Low risk (0-7)	1	No	No
51+ years	Male	Low (None/Primary)	employed	Married	No	No family alcohol use	No	No	Yes	Harmful	No	No	No	No AUD	Low risk (0-7)	1	No	No
18-30 years	Female	Low (None/Primary)	employed	Married	No	No family alcohol use	No	Yes	Yes	Harmful	No	No	No	No AUD	Low risk (0-7)	1	No	No
18-30 years	Female	Low (None/Primary)	employed	Married	Yes	No family alcohol use	No	No	Yes	Unsure	No	No	No	No AUD	Low risk (0-7)	1	No	No
18-30 years	Female	Medium (Secondary)	unemployed	Co-habiting	Yes	No family alcohol use	No	Yes	Yes	Harmful	No	No	No	No AUD	Low risk (0-7)	1	No	No
18-30 years	Male	Medium (Secondary)	employed	Co-habiting	Yes	No family alcohol use	No	Yes	Yes	Harmful	No	No	No	No AUD	Low risk (0-7)	4	No	No
18-30 years	Male	Low (None/Primary)	employed	Single	No	Family alcohol use	Yes	Yes	Yes	Harmful	No	No	No	No AUD	Low risk (0-7)	1	No	No
18-30 years	Female	Low (None/Primary)	employed	Married	No	No family alcohol use	No	No	Yes	Unsure	No	No	No	No AUD	Low risk (0-7)	1	No	No
31-50 years	Female	Low (None/Primary)	employed	Married	Yes	Family alcohol use	Yes	Yes	Yes	Harmful	No	No	No	No AUD	Low risk (0-7)	3	Yes	Yes
31-50 years	Female	Low (None/Primary)	employed	Single	No	Family alcohol use	Yes	No	Yes	Harmful	No	No	No	No AUD	Low risk (0-7)	1	No	No
18-30 years	Female	Low (None/Primary)	unemployed	Married	No	No family alcohol use	No	No	Yes	Harmful	No	No	No	No AUD	Low risk (0-7)	4	No	Yes
18-30 years	Female	Low (None/Primary)	unemployed	Married	No	No family alcohol use	No	No	Yes	Harmful	No	No	No	No AUD	Low risk (0-7)	1	No	No
18-30 years	Female	Medium (Secondary)	employed	Married	No	No family alcohol use	No	Yes	No	Unsure	No	No	No	No AUD	Low risk (0-7)	1	No	No
31-50 years	Female	Low (None/Primary)	unemployed	Married	Yes	No family alcohol use	No	No	Yes	Harmful	No	Yes	No	No AUD	Low risk (0-7)	1	No	No
31-50 years	Female	Low (None/Primary)	employed	Single	No	Family alcohol use	Yes	Yes	Yes	Unsure	No	No	Yes	No AUD	Low risk (0-7)	1	No	No
31-50 years	Female	Medium (Secondary)	employed	Married	No	No family alcohol use	No	No	Yes	Not harmful	No	No	No	No AUD	Low risk (0-7)	1	No	No
31-50 years	Female	Low (None/Primary)	employed	Married	No	No family alcohol use	No	No	Yes	Harmful	No	No	No	No AUD	Low risk (0-7)	1	No	No
18-30 years	Female	Low (None/Primary)	unemployed	Married	Yes	Family alcohol use	Yes	Yes	Yes	Harmful	Yes	No	Yes	AUD	Dependence (20+)	30	Yes	Yes
18-30 years	Female	Low (None/Primary)	employed	Single	Yes	No family alcohol use	No	No	Yes	Unsure	No	No	No	No AUD	Low risk (0-7)	1	No	No
31-50 years	Female	Low (None/Primary)	employed	Single	Yes	No family alcohol use	No	Yes	Yes	Harmful	No	Yes	No	AUD	Hazardous (8-15)	8	Yes	Yes
18-30 years	Female	Medium (Secondary)	employed	Married	Yes	Family alcohol use	Yes	No	Yes	Harmful	No	No	No	No AUD	Low risk (0-7)	1	No	No
31-50 years	Female	Medium (Secondary)	employed	Married	No	No family alcohol use	No	No	Yes	Harmful	No	No	No	No AUD	Low risk (0-7)	1	No	No
31-50 years	Male	Low (None/Primary)	employed	Married	Yes	Family alcohol use	Yes	Yes	Yes	Harmful	No	No	Yes	AUD	Dependence (20+)	26	Yes	Yes
31-50 years	Male	Low (None/Primary)	employed	Married	Yes	No family alcohol use	No	Yes	Yes	Not harmful	No	No	Yes	No AUD	Low risk (0-7)	6	Yes	No
18-30 years	Male	Medium (Secondary)	employed	Married	Yes	Family alcohol use	Yes	Yes	No	Harmful	No	No	No	No AUD	Low risk (0-7)	1	No	Yes
18-30 years	Male	Low (None/Primary)	employed	Married	Yes	Family alcohol use	Yes	Yes	No	Harmful	No	No	No	No AUD	Low risk (0-7)	1	No	Yes
18-30 years	Male	Low (None/Primary)	employed	Single	Yes	No family alcohol use	No	No	No	Harmful	No	No	No	No AUD	Low risk (0-7)	1	No	No
18-30 years	Male	Low (None/Primary)	employed	Married	Yes	No family alcohol use	No	No	No	Harmful	No	No	No	No AUD	Low risk (0-7)	1	No	No
18-30 years	Male	Low (None/Primary)	employed	Co-habiting	Yes	No family alcohol use	No	Yes	Yes	Harmful	No	No	No	No AUD	Low risk (0-7)	1	No	Yes
18-30 years	Male	Low (None/Primary)	employed	Single	No	No family alcohol use	No	No	No	Harmful	No	No	No	No AUD	Low risk (0-7)	1	No	No
18-30 years	Female	Low (None/Primary)	unemployed	Co-habiting	Yes		Don't know	Yes	No	Harmful	Yes	No	No	No AUD	Low risk (0-7)	1	No	No
18-30 years	Female	Medium (Secondary)	employed	Co-habiting	Yes	No family alcohol use	No	Yes	Yes	Unsure	Yes	No	No	No AUD	Low risk (0-7)	3	No	No
18-30 years	Female	Medium (Secondary)	employed	Single	No	No family alcohol use	No	Yes	No	Harmful	No	No	No	No AUD	Low risk (0-7)	1	No	Yes
31-50 years	Male	High (Tertiary)	employed	Married	Yes	No family alcohol use	No	Yes	Yes	Not harmful	No	Yes	No	AUD	Harmful (16-19)	18	Yes	Yes
31-50 years	Male	Medium (Secondary)	employed	Married	No	Family alcohol use	Yes	Yes	Yes	Harmful	No	Yes	No	No AUD	Low risk (0-7)	7	No	No
31-50 years	Male	Medium (Secondary)	employed	Co-habiting	Yes	No family alcohol use	No	Yes	Yes	Not harmful	No	No	No	AUD	Hazardous (8-15)	9	No	No
31-50 years	Male	High (Tertiary)	employed	Married	No	Family alcohol use	Yes	Yes	Yes	Not harmful	No	No	No	AUD	Hazardous (8-15)	8	Yes	No
31-50 years	Male	High (Tertiary)	employed	Married	Yes	No family alcohol use	No	Yes	No	Harmful	No	No	No	AUD	Hazardous (8-15)	9	No	Yes
31-50 years	Male	Medium (Secondary)	employed	Single	Yes	No family alcohol use	No	Yes	Yes	Harmful	No	Yes	No	AUD	Harmful (16-19)	18	Yes	Yes
31-50 years	Male	Low (None/Primary)	employed	Married	Yes	No family alcohol use	No	Yes	Yes	Not harmful	No	No	No	AUD	Dependence (20+)	22	Yes	Yes
31-50 years	Male	High (Tertiary)	employed	Married	Yes	No family alcohol use	No	Yes	Yes	Not harmful	No	No	No	No AUD	Low risk (0-7)	5	No	Yes
31-50 years	Female	Low (None/Primary)	employed	Married	Yes	No family alcohol use	No	Yes	No	Not harmful	No	Yes	No	No AUD	Low risk (0-7)	1	No	Yes
18-30 years	Female	Medium (Secondary)	employed	Single	Yes		Don't know	Yes	Yes	Not harmful	No	Yes	No	AUD	Hazardous (8-15)	10	No	No
31-50 years	Female	Medium (Secondary)	employed	Married	Yes	No family alcohol use	No	Yes	Yes	Harmful	No	No	No	AUD	Hazardous (8-15)	9	No	No
31-50 years	Female	Low (None/Primary)	employed	Single	Yes	No family alcohol use	No	Yes	Yes	Harmful	No	Yes	No	No AUD	Low risk (0-7)	1	No	Yes
31-50 years	Female	Low (None/Primary)	employed	Single	No	No family alcohol use	No	Yes	No	Harmful	No	Yes	No	No AUD	Low risk (0-7)	1	No	Yes
31-50 years	Female	Low (None/Primary)	employed	Single	Yes		Don't know	Yes	Yes	Harmful	No	No	No	No AUD	Low risk (0-7)	5	Yes	Yes
31-50 years	Female	Low (None/Primary)	employed	Single	Yes		Don't know	Yes	No	Harmful	Yes	Yes	No	No AUD	Low risk (0-7)	4	Yes	Yes
31-50 years	Female	Low (None/Primary)	employed	Single	Yes	Family alcohol use	Yes	Yes	Yes	Harmful	No	Yes	No	No AUD	Low risk (0-7)	6	No	No
51+ years	Female	Medium (Secondary)	unemployed	Single	Yes	Family alcohol use	Yes	Yes	Yes	Harmful	No	No	No	No AUD	Low risk (0-7)	1	No	No
18-30 years	Female	Medium (Secondary)	employed	Co-habiting	Yes		Don't know	Yes	No	Harmful	No	Yes	No	AUD	Hazardous (8-15)	8	No	No
31-50 years	Female	Low (None/Primary)	unemployed	Married	Yes	No family alcohol use	No	No	No	Harmful	No	No	No	No AUD	Low risk (0-7)	1	No	Yes
31-50 years	Female	High (Tertiary)	employed	Single	Yes	No family alcohol use	No	Yes	Yes	Harmful	No	No	No	No AUD	Low risk (0-7)	1	No	Yes
31-50 years	Female	Medium (Secondary)	employed	Married	Yes	No family alcohol use	No	Yes	No	Harmful	No	Yes	No	No AUD	Low risk (0-7)	1	No	No
31-50 years	Male	High (Tertiary)	employed	Married	Yes	No family alcohol use	No	Yes	Yes	Harmful	No	No	No	AUD	Hazardous (8-15)	15	Yes	Yes
31-50 years	Male	Medium (Secondary)	employed	Married	Yes	Family alcohol use	Yes	Yes	Yes	Harmful	No	No	No	AUD	Harmful (16-19)	17	No	Yes
31-50 years	Male	High (Tertiary)	employed	Married	Yes	No family alcohol use	No	Yes	Yes	Harmful	No	No	No	No AUD	Low risk (0-7)	7	No	No
51+ years	Male	High (Tertiary)	unemployed	Single	No	Family alcohol use	Yes	Yes	Yes	Harmful	No	Yes	Yes	No AUD	Low risk (0-7)	6	Yes	No
31-50 years	Male	Low (None/Primary)	employed	Co-habiting	No	No family alcohol use	No	Yes	Yes	Harmful	No	No	Yes	AUD	Hazardous (8-15)	10	Yes	No
31-50 years	Male	High (Tertiary)	unemployed	Co-habiting	Yes	No family alcohol use	No	Yes	Yes	Harmful	Yes	Yes	No	No AUD	Low risk (0-7)	1	No	No
51+ years	Male	Low (None/Primary)	employed	Married	Yes	Family alcohol use	Yes	Yes	Yes	Harmful	No	No	No	AUD	Hazardous (8-15)	10	Yes	Yes
31-50 years	Male	Low (None/Primary)	employed	Co-habiting	Yes	No family alcohol use	No	Yes	Yes	Harmful	No	No	No	No AUD	Low risk (0-7)	7	Yes	Yes
31-50 years	Male	Low (None/Primary)	employed	Married	No	No family alcohol use	No	Yes	Yes	Harmful	No	No	No	No AUD	Low risk (0-7)	1	No	No
51+ years	Male	Low (None/Primary)	employed	Married	No	Family alcohol use	Yes	Yes	Yes	Harmful	No	No	No	No AUD	Low risk (0-7)	5	No	No
31-50 years	Male	Medium (Secondary)	employed	Co-habiting	Yes	Family alcohol use	Yes	Yes	Yes	Harmful	No	No	No	No AUD	Low risk (0-7)	3	Yes	No
31-50 years	Female	Low (None/Primary)	employed	Married	Yes	No family alcohol use	No	Yes	Yes	Harmful	No	No	No	No AUD	Low risk (0-7)	2	No	No
18-30 years	Male	High (Tertiary)	employed	Co-habiting	Yes	Family alcohol use	Yes	Yes	Yes	Harmful	No	No	No	AUD	Harmful (16-19)	19	Yes	Yes
18-30 years	Male	Low (None/Primary)	employed	Co-habiting	No	No family alcohol use	No	Yes	Yes	Harmful	No	No	No	AUD	Harmful (16-19)	17	Yes	Yes
18-30 years	Female	High (Tertiary)	unemployed	Co-habiting	Yes	Family alcohol use	Yes	Yes	Yes	Harmful	No	No	No	AUD	Dependence (20+)	22	No	Yes
31-50 years	Male	High (Tertiary)	employed	Co-habiting	Yes	No family alcohol use	No	Yes	Yes	Harmful	No	No	No	AUD	Hazardous (8-15)	10	Yes	Yes
31-50 years	Female	Low (None/Primary)	employed	Married	Yes	Family alcohol use	Yes	Yes	Yes	Harmful	No	No	No	No AUD	Low risk (0-7)	5	No	Yes
51+ years	Female	Low (None/Primary)	employed	Married	Yes	Family alcohol use	Yes	No	Yes	Harmful	No	No	No	No AUD	Low risk (0-7)	1	No	No
31-50 years	Female	Low (None/Primary)	unemployed	Single	Yes	Family alcohol use	Yes	Yes	Yes	Harmful	No	No	No	No AUD	Low risk (0-7)	6	Yes	Yes
31-50 years	Female	Low (None/Primary)	employed	Co-habiting	Yes	Family alcohol use	Yes	Yes	Yes	Harmful	No	No	No	AUD	Harmful (16-19)	16	Yes	Yes
31-50 years	Female	Low (None/Primary)	employed	Co-habiting	Yes	No family alcohol use	No	Yes	Yes	Harmful	No	No	No	AUD	Hazardous (8-15)	12	Yes	Yes
18-30 years	Female	Low (None/Primary)	employed	Married	Yes	Family alcohol use	Yes	Yes	Yes	Harmful	No	No	No	No AUD	Low risk (0-7)	2	No
31-50 years	Male	Medium (Secondary)	employed	Married	Yes	No family alcohol use	No	Yes	Yes	Harmful	No	No	No	No AUD	Low risk (0-7)	1	No	No
18-30 years	Female	High (Tertiary)	employed	Married	Yes	No family alcohol use	No	Yes	Yes	Harmful	No	No	No	AUD	Hazardous (8-15)	10	Yes	Yes
18-30 years	Female	High (Tertiary)	unemployed	Co-habiting	Yes	No family alcohol use	No	Yes	Yes	Harmful	No	No	No	AUD	Hazardous (8-15)	10	No	No
31-50 years	Female	Low (None/Primary)	employed	Married	Yes	No family alcohol use	No	Yes	Yes	Harmful	No	No	No	No AUD	Low risk (0-7)	6	No	No
51+ years	Male	Low (None/Primary)	employed	Married	Yes	No family alcohol use	No	Yes	Yes	Harmful	No	No	Yes	AUD	Dependence (20+)	24	Yes	Yes
31-50 years	Male	Low (None/Primary)	employed	Single	Yes	No family alcohol use	No	Yes	Yes	Not harmful	No	No	Yes	AUD	Hazardous (8-15)	9	Yes	Yes
18-30 years	Female	Medium (Secondary)	employed	Single	Yes	No family alcohol use	No	Yes	Yes	Harmful	No	No	No	No AUD	Low risk (0-7)	1	No	No
31-50 years	Female	Low (None/Primary)	unemployed	Married	Yes	No family alcohol use	No	No	Yes	Harmful	Yes	Yes	No	No AUD	Low risk (0-7)	1	No	No
18-30 years	Female	High (Tertiary)	unemployed	Single	Yes	No family alcohol use	No	Yes	Yes	Harmful	No	No	No	AUD	Hazardous (8-15)	9	Yes	No
18-30 years	Female	Medium (Secondary)	unemployed	Co-habiting	Yes	Family alcohol use	Yes	Yes	Yes	Harmful	No	No	No	AUD	Harmful (16-19)	17	Yes	Yes
31-50 years	Female	High (Tertiary)	employed	Single	No	No family alcohol use	No	Yes	No	Not harmful	No	No	Yes	No AUD	Low risk (0-7)	4	No	No
18-30 years	Male	Medium (Secondary)	unemployed	Single	No	No family alcohol use	No	Yes	No	Harmful	No	No	Yes	No AUD	Low risk (0-7)	1	No	No
18-30 years	Female	High (Tertiary)	employed	Married	No	No family alcohol use	No	Yes	Yes	Harmful	No	No	Yes	No AUD	Low risk (0-7)	1	Yes	No
51+ years	Male	Low (None/Primary)	employed	Single	No	Family alcohol use	Yes	Yes	Yes	Harmful	No	No	Yes	AUD	Hazardous (8-15)	13	Yes	No
31-50 years	Male	Medium (Secondary)	unemployed	Married	Yes	No family alcohol use	No	Yes	Yes	Harmful	No	No	Yes	AUD	Hazardous (8-15)	11	Yes	No
18-30 years	Male	High (Tertiary)	employed	Single	No	No family alcohol use	No	Yes	Yes	Harmful	No	No	Yes	AUD	Hazardous (8-15)	8	Yes	No
31-50 years	Male	High (Tertiary)	employed	Co-habiting	Yes	No family alcohol use	No	Yes	Yes	Harmful	Yes	No	Yes	AUD	Hazardous (8-15)	12	No	No
18-30 years	Male	Low (None/Primary)	employed	Co-habiting	Yes	Family alcohol use	Yes	Yes	Yes	Harmful	No	No	Yes	AUD	Harmful (16-19)	16	Yes	Yes
31-50 years	Male	High (Tertiary)	employed	Married	Yes	No family alcohol use	No	Yes	Yes	Harmful	No	No	Yes	AUD	Harmful (16-19)	16	Yes	No
18-30 years	Male	Low (None/Primary)	employed	Co-habiting	No	Family alcohol use	Yes	Yes	Yes	Harmful	No	No	Yes	AUD	Harmful (16-19)	19	Yes	Yes
18-30 years	Male	Medium (Secondary)	employed	Married	Yes	No family alcohol use	No	Yes	No	Harmful	No	Yes	Yes	AUD	Hazardous (8-15)	12	Yes	No
31-50 years	Male	Low (None/Primary)	employed	Married	Yes	Family alcohol use	Yes	Yes	Yes	Harmful	No	No	Yes	AUD	Hazardous (8-15)	13	Yes	Yes
18-30 years	Male	High (Tertiary)	employed	Co-habiting	Yes	No family alcohol use	No	Yes	Yes	Harmful	No	No	Yes	AUD	Hazardous (8-15)	14	No	Yes
31-50 years	Male	Low (None/Primary)	employed	Married	Yes	No family alcohol use	No	Yes	Yes	Harmful	No	No	Yes	AUD	Hazardous (8-15)	10	Yes	No
18-30 years	Female	Low (None/Primary)	employed	Single	Yes	No family alcohol use	No	Yes	Yes	Harmful	No	No	Yes	No AUD	Low risk (0-7)	7	Yes	No
18-30 years	Female	Medium (Secondary)	employed	Single	No	No family alcohol use	No	No	No	Harmful	No	No	Yes	No AUD	Low risk (0-7)	1	No	No
	Male	Low (None/Primary)	employed	Co-habiting	Yes	No family alcohol use	No	Yes	Yes	Harmful	No	No	Yes	AUD	Dependence (20+)	24	Yes	No
18-30 years	Male	Medium (Secondary)	employed	Co-habiting	Yes	No family alcohol use	No	Yes	Yes	Harmful	No	No	Yes	AUD	Dependence (20+)	20	Yes	Yes
18-30 years	Female	Low (None/Primary)	employed	Single	Yes	Family alcohol use	Yes	Yes	Yes	Harmful	No	No	Yes	AUD	Hazardous (8-15)	9	Yes	Yes
31-50 years	Male	High (Tertiary)	employed	Married	Yes	No family alcohol use	No	Yes	Yes	Harmful	No	No	Yes	No AUD	Low risk (0-7)	7	Yes	No
18-30 years	Male	Low (None/Primary)	employed	Co-habiting	Yes	No family alcohol use	No	Yes	Yes	Harmful	Yes	No	Yes	No AUD	Low risk (0-7)	7	Yes	No
18-30 years	Male	Low (None/Primary)	employed	Co-habiting	Yes	No family alcohol use	No	Yes	Yes	Harmful	Yes	No	Yes	AUD	Dependence (20+)	20	Yes	Yes
18-30 years	Female	Low (None/Primary)	employed	Co-habiting	No	No family alcohol use	No	Yes	Yes	Harmful	No	No	No	No AUD	Low risk (0-7)	1	No	No
51+ years	Male	Low (None/Primary)	employed	Married	Yes	Family alcohol use	Yes	Yes	Yes	Harmful	No	No	Yes	AUD	Hazardous (8-15)	11	Yes	Yes
31-50 years	Male	High (Tertiary)	employed	Married	Yes	No family alcohol use	No	Yes	Yes	Harmful	No	No	No	AUD	Harmful (16-19)	16	Yes	Yes
31-50 years	Female	Low (None/Primary)	unemployed	Married	Yes	No family alcohol use	No	No	Yes	Harmful	No	No	No	No AUD	Low risk (0-7)	1	No	No
51+ years	Female	Low (None/Primary)	employed	Single	Yes	Family alcohol use	Yes	Yes	Yes	Harmful	No	Yes	No	No AUD	Low risk (0-7)	1	No	No
18-30 years	Female	Low (None/Primary)	employed	Married	Yes	Family alcohol use	Yes	Yes	Yes	Harmful	No	No	No	No AUD	Low risk (0-7)	5	No	Yes
51+ years	Female	Low (None/Primary)	employed	Married	Yes	Family alcohol use	Yes	No	Yes	Harmful	Yes	No	No	No AUD	Low risk (0-7)	1	No	No
18-30 years	Female	Medium (Secondary)	employed	Co-habiting	Yes	No family alcohol use	No	No	Yes	Harmful	No	No	No	No AUD	Low risk (0-7)	1	No	No
51+ years	Male	High (Tertiary)	unemployed	Married	Yes	No family alcohol use	No	Yes	Yes	Harmful	No	No	No	No AUD	Low risk (0-7)	1	No	No
51+ years	Male	Low (None/Primary)	employed	Married	Yes	No family alcohol use	No	Yes	Yes	Harmful	No	No	No	AUD	Dependence (20+)	27	Yes	Yes
51+ years	Female	Low (None/Primary)	unemployed	Married	Yes	No family alcohol use	No	No	Yes	Harmful	No	Yes	No	No AUD	Low risk (0-7)	1	No	No
31-50 years	Female	Low (None/Primary)	employed	Single	Yes	Family alcohol use	Yes	Yes	Yes	Harmful	No	No	No	No AUD	Low risk (0-7)	1	No	No
31-50 years	Female	Low (None/Primary)	unemployed	Single	Yes	Family alcohol use	Yes	Yes	Yes	Harmful	No	Yes	No	AUD	Dependence (20+)	33	Yes	Yes
31-50 years	Male	Low (None/Primary)	employed	Married	Yes	Family alcohol use	Yes	Yes	Yes	Harmful	No	No	No	AUD	Dependence (20+)	20	Yes	Yes
31-50 years	Male	Low (None/Primary)	employed	Married	Yes	No family alcohol use	No	Yes	Yes	Harmful	No	No	No	AUD	Hazardous (8-15)	15	Yes	Yes
51+ years	Male	Medium (Secondary)	employed	Married	Yes	Family alcohol use	Yes	Yes	Yes	Harmful	No	No	No	AUD	Harmful (16-19)	16	Yes	Yes
18-30 years	Male	High (Tertiary)	employed	Married	Yes	Family alcohol use	Yes	Yes	Yes	Harmful	No	No	No	AUD	Hazardous (8-15)	13	No	Yes
51+ years	Male	Low (None/Primary)	employed	Single	Yes	Family alcohol use	Yes	Yes	Yes	Harmful	No	Yes	No	No AUD	Low risk (0-7)	1	No	No
51+ years	Male	Medium (Secondary)	employed	Married	Yes	No family alcohol use	No	Yes	Yes	Harmful	Yes	Yes	Yes	AUD	Hazardous (8-15)	11	No	No
18-30 years	Male	Low (None/Primary)	employed	Single	No	No family alcohol use	No	No	Yes	Not harmful	No	No	No	No AUD	Low risk (0-7)	1	No	No
18-30 years	Male	Low (None/Primary)	employed	Co-habiting	Yes	Family alcohol use	Yes	Yes	Yes	Harmful	No	No	Yes	AUD	Dependence (20+)	21	No	No
18-30 years	Male	Low (None/Primary)	employed	Married	Yes	No family alcohol use	No	Yes	Yes	Harmful	No	No	No	No AUD	Low risk (0-7)	1	No	No
31-50 years	Male	Low (None/Primary)	employed	Married	Yes	No family alcohol use	No	Yes	Yes	Harmful	No	No	No	AUD	Dependence (20+)	36	Yes	Yes
18-30 years	Female	Low (None/Primary)	unemployed	Single	Yes	No family alcohol use	No	No	Yes	Harmful	No	No	No	No AUD	Low risk (0-7)	1	No	No
31-50 years	Male	Low (None/Primary)	employed	Co-habiting	Yes	No family alcohol use	No	Yes	Yes	Harmful	No	Yes	Yes	AUD	Hazardous (8-15)	9	No	No
18-30 years	Male	Low (None/Primary)	employed	Single	Yes	No family alcohol use	No	Yes	Yes	Harmful	No	No	Yes	AUD	Hazardous (8-15)	12	No	Yes
18-30 years	Male	Low (None/Primary)	employed	Married	Yes	No family alcohol use	No	Yes	Yes	Harmful	No	No	No	AUD	Hazardous (8-15)	8	Yes	Yes
31-50 years	Male	Low (None/Primary)	employed	Married	No	No family alcohol use	No	Yes	Yes	Not harmful	No	No	No	No AUD	Low risk (0-7)	5	No	No
18-30 years	Male	Low (None/Primary)	employed	Co-habiting	No	Family alcohol use	Yes	Yes	Yes	Harmful	No	No	No	AUD	Hazardous (8-15)	10	No	No
18-30 years	Male	Low (None/Primary)	employed	Married	No	No family alcohol use	No	Yes	Yes	Harmful	No	No	No	No AUD	Low risk (0-7)	1	No	No
31-50 years	Female	Low (None/Primary)	employed	Married	Yes	No family alcohol use	No	Yes	Yes	Not harmful	No	No	No	No AUD	Low risk (0-7)	4	No	No
31-50 years	Male	Low (None/Primary)	employed	Married	Yes	No family alcohol use	No	Yes	Yes	Harmful	No	No	No	AUD	Hazardous (8-15)	11	No	No
18-30 years	Male	Low (None/Primary)	employed	Co-habiting	Yes	No family alcohol use	No	Yes	Yes	Not harmful	No	No	Yes	No AUD	Low risk (0-7)	5	No	Yes
51+ years	Female	Low (None/Primary)	employed	Married	Yes	No family alcohol use	No	Yes	Yes	Not harmful	No	No	No	No AUD	Low risk (0-7)	1	No	No
18-30 years	Male	Low (None/Primary)	employed	Co-habiting	No	No family alcohol use	No	Yes	Yes	Harmful	No	No	No	AUD	Hazardous (8-15)	10	Yes	Yes
18-30 years	Male	Medium (Secondary)	unemployed	Co-habiting	Yes	No family alcohol use	No	Yes	Yes	Harmful	No	No	No	No AUD	Low risk (0-7)	1	No	No
18-30 years	Male	Medium (Secondary)	unemployed	Co-habiting	Yes	No family alcohol use	No	No	Yes	Harmful	No	No	No	No AUD	Low risk (0-7)	1	No	No
51+ years	Female	Low (None/Primary)	unemployed	Single	Yes	No family alcohol use	No	No	No	Harmful	No	No	No	No AUD	Low risk (0-7)	1	No	No
31-50 years	Female	Low (None/Primary)	unemployed	Married	Yes		Don't know	No	No	Harmful	No	No	No	No AUD	Low risk (0-7)	1	No	No
18-30 years	Female	Low (None/Primary)	employed	Married	Yes		Don't know	Yes	Yes	Harmful	No	No	No	No AUD	Low risk (0-7)	1	No	No
18-30 years	Female	Low (None/Primary)	unemployed	Co-habiting	Yes		Don't know	No	No	Harmful	No	Yes	No	No AUD	Low risk (0-7)	1	No	No
18-30 years	Female	Low (None/Primary)	unemployed	Co-habiting	Yes	No family alcohol use	No	Yes	Yes	Not harmful	No	No	No	AUD	Harmful (16-19)	18	No	No
18-30 years	Female	Low (None/Primary)	unemployed	Co-habiting	No	No family alcohol use	No	No	No	Harmful	No	No	No	No AUD	Low risk (0-7)	1	No	No
18-30 years	Female	Medium (Secondary)	employed	Married	Yes	Family alcohol use	Yes	Yes	Yes	Harmful	No	No	No	No AUD	Low risk (0-7)	1	No	Yes
18-30 years	Female	High (Tertiary)	employed	Married	No	No family alcohol use	No	No	No	Harmful	No	No	No	No AUD	Low risk (0-7)	1	No	No
18-30 years	Female	Medium (Secondary)	unemployed	Co-habiting	Yes	No family alcohol use	No	Yes	No	Harmful	No	No	No	No AUD	Low risk (0-7)	1	No	Yes
18-30 years	Female	Low (None/Primary)	employed	Co-habiting	Yes		Don't know	Yes	No	Harmful	No	No	No	No AUD	Low risk (0-7)	1	No	No
31-50 years	Female	Low (None/Primary)	employed	Married	Yes	Family alcohol use	Yes	Yes	Yes	Not harmful	No	Yes	No	No AUD	Low risk (0-7)	3	Yes	Yes
31-50 years	Male	Medium (Secondary)	employed	Married	Yes	No family alcohol use	No	No	No	Harmful	No	Yes	No	No AUD	Low risk (0-7)	1	No	No
51+ years	Male	Medium (Secondary)	employed	Married	Yes	No family alcohol use	No	Yes	No	Harmful	No	No	No	No AUD	Low risk (0-7)	1	No	No
31-50 years	Male	Low (None/Primary)	employed	Married	Yes		Don't know	Yes	Yes	Unsure	No	No	Yes	AUD	Hazardous (8-15)	9	No	Yes
18-30 years	Male	Medium (Secondary)	unemployed	Single	No	No family alcohol use	No	Yes	No	Harmful	No	No	No	No AUD	Low risk (0-7)	1	No	No
31-50 years	Male	Medium (Secondary)	employed	Married	Yes	No family alcohol use	No	No	No	Harmful	No	No	No	No AUD	Low risk (0-7)	1	No	No
51+ years	Male	Medium (Secondary)	employed	Married	Yes	Family alcohol use	Yes	Yes	No	Harmful	No	No	No	No AUD	Low risk (0-7)	1	No	No
51+ years	Female	Low (None/Primary)	employed	Married	Yes	No family alcohol use	No	Yes	No	Harmful	No	Yes	No	No AUD	Low risk (0-7)	1	No	No
31-50 years	Female	High (Tertiary)	employed	Co-habiting	Yes	No family alcohol use	No	No	No	Harmful	No	No	No	No AUD	Low risk (0-7)	1	No	No
51+ years	Female	Low (None/Primary)	unemployed	Single	No		Don't know	No	Yes	Harmful	No	Yes	No	No AUD	Low risk (0-7)	1	No	No
31-50 years	Male	Low (None/Primary)	employed	Married	Yes	No family alcohol use	No	Yes	Yes	Not harmful	No	Yes	No	No AUD	Low risk (0-7)	7	No	No
18-30 years	Male	Low (None/Primary)	employed	Co-habiting	Yes	No family alcohol use	No	Yes	Yes	Harmful	No	No	No	AUD	Hazardous (8-15)	9	Yes	No
18-30 years	Male	Low (None/Primary)	employed	Co-habiting	Yes	Family alcohol use	Yes	Yes	Yes	Harmful	No	No	No	No AUD	Low risk (0-7)	7	Yes	No
31-50 years	Male	Low (None/Primary)	employed	Married	Yes	Family alcohol use	Yes	Yes	Yes	Harmful	Yes	Yes	No	No AUD	Low risk (0-7)	1	Yes	No
18-30 years	Male	Medium (Secondary)	employed	Married	Yes	No family alcohol use	No	Yes	No	Harmful	No	No	No	No AUD	Low risk (0-7)	1	No	No
18-30 years	Male	Low (None/Primary)	employed	Co-habiting	No	No family alcohol use	No	Yes	No	Harmful	No	No	No	AUD	Harmful (16-19)	16	No	No
31-50 years	Female	Low (None/Primary)	employed	Married	Yes		Don't know	Yes	No	Harmful	No	Yes	No	No AUD	Low risk (0-7)	1	No	No
18-30 years	Male	Low (None/Primary)	employed	Co-habiting	Yes	No family alcohol use	No	Yes	No	Harmful	No	No	No	AUD	Hazardous (8-15)	13	No	No
18-30 years	Male	Low (None/Primary)	employed	Married	Yes		Don't know	Yes	No	Harmful	No	Yes	No	AUD	Dependence (20+)	25	No	No
18-30 years	Male	Low (None/Primary)	employed	Married	No	Family alcohol use	Yes	Yes	No	Harmful	No	No	No	No AUD	Low risk (0-7)	1	No	Yes
51+ years	Female	Medium (Secondary)	unemployed	Married	No	No family alcohol use	No	No	Yes	Harmful	No	Yes	No	No AUD	Low risk (0-7)	1	No	No
51+ years	Female	Low (None/Primary)	unemployed	Single	No		Don't know	No	No	Harmful	No	Yes	No	No AUD	Low risk (0-7)	1	No	No
18-30 years	Female	Low (None/Primary)	employed	Single	No	No family alcohol use	No	Yes	No	Harmful	No	No	No	No AUD	Low risk (0-7)	1	No	No
18-30 years	Female	Medium (Secondary)	unemployed	Co-habiting	Yes	No family alcohol use	No	No	Yes	Harmful	No	Yes	No	No AUD	Low risk (0-7)	1	No	No
31-50 years	Female	Medium (Secondary)	employed	Married	Yes	No family alcohol use	No	Yes	No	Harmful	No	Yes	No	No AUD	Low risk (0-7)	1	No	No
18-30 years	Male	Medium (Secondary)	unemployed	Single	Yes	No family alcohol use	No	Yes	Yes	Harmful	No	No	No	No AUD	Low risk (0-7)	1	No	No
31-50 years	Male	High (Tertiary)	employed	Co-habiting	Yes	No family alcohol use	No	Yes	Yes	Harmful	No	No	No	AUD	Hazardous (8-15)	10	No	No
31-50 years	Female	Low (None/Primary)	unemployed	Co-habiting	No		Don't know	Yes	No	Not harmful	No	Yes	No	No AUD	Low risk (0-7)	1	No	No
18-30 years	Female	Medium (Secondary)	unemployed	Co-habiting	Yes		Don't know	Yes	Yes	Harmful	No	No	No	No AUD	Low risk (0-7)	1	No	No
18-30 years	Female	Low (None/Primary)	unemployed	Married	No	No family alcohol use	No	No	No	Harmful	No	No	No	No AUD	Low risk (0-7)	1	No	No
31-50 years	Male	High (Tertiary)	employed	Married	Yes	No family alcohol use	No	Yes	Yes	Not harmful	No	Yes	No	AUD	Hazardous (8-15)	9	Yes	No
31-50 years	Male	Low (None/Primary)	employed	Married	No	No family alcohol use	No	No	No	Harmful	No	No	No	No AUD	Low risk (0-7)	1	No	No
18-30 years	Female	Medium (Secondary)	unemployed	Single	Yes	No family alcohol use	No	Yes	No	Harmful	No	No	No	No AUD	Low risk (0-7)	1	No	No
31-50 years	Male	High (Tertiary)	unemployed	Single	Yes	No family alcohol use	No	Yes	Yes	Not harmful	No	No	Yes	AUD	Dependence (20+)	27	Yes	No
18-30 years	Male	High (Tertiary)	unemployed	Co-habiting	Yes	No family alcohol use	No	Yes	Yes	Harmful	No	No	Yes	AUD	Dependence (20+)	23	Yes	Yes
51+ years	Male	High (Tertiary)	unemployed	Married	Yes	No family alcohol use	No	Yes	Yes	Harmful	No	Yes	No	No AUD	Low risk (0-7)	5	Yes	No
31-50 years	Male	Medium (Secondary)	employed	Married	Yes	No family alcohol use	No	Yes	Yes	Not harmful	No	No	Yes	AUD	Hazardous (8-15)	8	No	Yes
31-50 years	Male	Low (None/Primary)	unemployed	Married	Yes		Don't know	Yes	No	Harmful	No	No	No	No AUD	Low risk (0-7)	1	No	No
18-30 years	Male	Medium (Secondary)	unemployed	Co-habiting	Yes	No family alcohol use	No	No	Yes	Harmful	No	No	No	No AUD	Low risk (0-7)	2	No	No
18-30 years	Male	Medium (Secondary)	unemployed	Single	No		Don't know	No	No	Harmful	No	No	No	No AUD	Low risk (0-7)	1	No	No
18-30 years	Female	Medium (Secondary)	employed	Co-habiting	Yes	No family alcohol use	No	Yes	No	Harmful	No	No	No	No AUD	Low risk (0-7)	1	No	No
18-30 years	Female	Medium (Secondary)	employed	Co-habiting	No		Don't know	No	No	Harmful	No	No	No	No AUD	Low risk (0-7)	1	No	No
18-30 years	Male	Medium (Secondary)	employed	Co-habiting	Yes	No family alcohol use	No	Yes	Yes	Harmful	No	No	Yes	No AUD	Low risk (0-7)	5	Yes	No
31-50 years	Male	Medium (Secondary)	employed	Married	Yes	No family alcohol use	No	Yes	Yes	Harmful	No	No	No	No AUD	Low risk (0-7)	2	No	No
51+ years	Male	High (Tertiary)	unemployed	Married	No	No family alcohol use	No	Yes	Yes	Harmful	No	Yes	No	No AUD	Low risk (0-7)	4	No	No
31-50 years	Female	High (Tertiary)	employed	Married	No	No family alcohol use	No	No	Yes	Harmful	No	No	No	No AUD	Low risk (0-7)	1	No	No
18-30 years	Female	Low (None/Primary)	employed	Co-habiting	Yes	Family alcohol use	Yes	Yes	Yes	Harmful	No	Yes	No	AUD	Harmful (16-19)	17	No	Yes
31-50 years	Female	High (Tertiary)	employed	Married	Yes	No family alcohol use	No	No	Yes	Harmful	No	No	No	No AUD	Low risk (0-7)	1	No	No
18-30 years	Male	High (Tertiary)	employed	Co-habiting	No	No family alcohol use	No	Yes	Yes	Harmful	No	No	No	AUD	Hazardous (8-15)	8	No	Yes
51+ years	Male	Low (None/Primary)	employed	Single	Yes	No family alcohol use	No	Yes	Yes	Harmful	No	No	No	AUD	Hazardous (8-15)	11	No	Yes
18-30 years	Female	Low (None/Primary)	employed	Married	Yes	Family alcohol use	Yes	No	Yes	Harmful	No	No	No	No AUD	Low risk (0-7)	1	No	No
18-30 years	Female	Low (None/Primary)	employed	Married	Yes	No family alcohol use	No	Yes	Yes	Harmful	No	No	No	No AUD	Low risk (0-7)	1	No	No
31-50 years	Male	Medium (Secondary)	employed	Married	Yes	Family alcohol use	Yes	Yes	Yes	Harmful	Yes	No	No	No AUD	Low risk (0-7)	1	Yes	No
51+ years	Female	Medium (Secondary)	employed	Single	Yes	No family alcohol use	No	No	Yes	Harmful	Yes	Yes	No	No AUD	Low risk (0-7)	1	No	No
31-50 years	Female	High (Tertiary)	unemployed	Single	Yes	No family alcohol use	No	No	Yes	Harmful	No	Yes	No	No AUD	Low risk (0-7)	1	No	No
51+ years	Male	Low (None/Primary)	employed	Married	Yes	No family alcohol use	No	Yes	Yes	Harmful	No	No	No	No AUD	Low risk (0-7)	5	No	No
31-50 years	Male	High (Tertiary)	employed	Single	Yes	No family alcohol use	No	Yes	Yes	Harmful	No	No	No	AUD	Harmful (16-19)	19	No	No
18-30 years	Male	Low (None/Primary)	employed	Co-habiting	Yes	No family alcohol use	No	Yes	Yes	Not harmful	No	No	No	AUD	Harmful (16-19)	18	No	No
18-30 years	Female	Low (None/Primary)	employed	Single	Yes	Family alcohol use	Yes	Yes	Yes	Harmful	No	Yes	No	No AUD	Low risk (0-7)	6	No	No
31-50 years	Female	High (Tertiary)	employed	Married	Yes	Family alcohol use	Yes	Yes	Yes	Harmful	No	No	No	AUD	Dependence (20+)	20	Yes	Yes
31-50 years	Female	Low (None/Primary)	employed	Married	Yes	Family alcohol use	Yes	Yes	Yes	Harmful	No	No	No	No AUD	Low risk (0-7)	1	No	No
51+ years	Female	Low (None/Primary)	employed	Married	No	No family alcohol use	No	Yes	Yes	Harmful	No	No	No	No AUD	Low risk (0-7)	3	No	No
31-50 years	Male	Low (None/Primary)	employed	Married	Yes	Family alcohol use	Yes	Yes	Yes	Not harmful	No	No	Yes	AUD	Hazardous (8-15)	13	Yes	Yes
18-30 years	Female	Low (None/Primary)	employed	Co-habiting	Yes	No family alcohol use	No	Yes	Yes	Harmful	No	No	No	No AUD	Low risk (0-7)	5	No	Yes
31-50 years	Male	Low (None/Primary)	employed	Single	Yes	Family alcohol use	Yes	Yes	Yes	Harmful	No	No	No	AUD	Dependence (20+)	25	Yes	No
51+ years	Male	Low (None/Primary)	employed	Married	Yes	Family alcohol use	Yes	Yes	Yes	Harmful	No	No	Yes	AUD	Harmful (16-19)	16	Yes	No
18-30 years	Female	Low (None/Primary)	employed	Single	No	No family alcohol use	No	Yes	Yes	Harmful	No	No	No	No AUD	Low risk (0-7)	1	No	No
18-30 years	Male	High (Tertiary)	employed	Co-habiting	Yes	Family alcohol use	Yes	Yes	Yes	Harmful	No	No	No	AUD	Dependence (20+)	22	Yes	No
31-50 years	Male	High (Tertiary)	employed	Co-habiting	Yes	No family alcohol use	No	Yes	Yes	Harmful	No	No	No	No AUD	Low risk (0-7)	1	No	No
51+ years	Male	Low (None/Primary)	employed	Married	Yes	Family alcohol use	Yes	Yes	Yes	Harmful	No	Yes	Yes	AUD	Dependence (20+)	21	Yes	No
51+ years	Female	Low (None/Primary)	employed	Married	Yes	Family alcohol use	Yes	No	No	Harmful	Yes	Yes	Yes	No AUD	Low risk (0-7)	1	No	No
31-50 years	Male	High (Tertiary)	employed	Married	Yes	Family alcohol use	Yes	Yes	Yes	Harmful	No	No	Yes	AUD	Harmful (16-19)	19	Yes	Yes
31-50 years	Female	Low (None/Primary)	employed	Married	Yes	Family alcohol use	Yes	Yes	Yes	Not harmful	No	Yes	Yes	No AUD	Low risk (0-7)	1	No	No
18-30 years	Female	Medium (Secondary)	employed	Single	Yes	Family alcohol use	Yes	Yes	No	Harmful	No	No	Yes	No AUD	Low risk (0-7)	1	Yes	No
18-30 years	Male	Low (None/Primary)	employed	Married	Yes	Family alcohol use	Yes	Yes	Yes	Harmful	No	No	Yes	AUD	Harmful (16-19)	16	Yes	Yes
31-50 years	Male	Low (None/Primary)	employed	Married	Yes	Family alcohol use	Yes	Yes	Yes	Harmful	No	No	Yes	AUD	Dependence (20+)	21	Yes	Yes
31-50 years	Male	Low (None/Primary)	employed	Married	Yes	No family alcohol use	No	Yes	Yes	Harmful	No	No	Yes	No AUD	Low risk (0-7)	1	No	No
51+ years	Female	Low (None/Primary)	employed	Married	Yes	Family alcohol use	Yes	Yes	Yes	Harmful	No	No	Yes	AUD	Harmful (16-19)	19	Yes	Yes
18-30 years	Male	Low (None/Primary)	employed	Single	Yes	Family alcohol use	Yes	Yes	Yes	Harmful	No	No	Yes	AUD	Harmful (16-19)	18	Yes	No
18-30 years	Female	Low (None/Primary)	employed	Single	Yes	Family alcohol use	Yes	Yes	Yes	Harmful	No	No	Yes	No AUD	Low risk (0-7)	1	Yes	No
51+ years	Female	Low (None/Primary)	employed	Married	Yes		Don't know	Yes	No	Harmful	No	No	Yes	No AUD	Low risk (0-7)	1	Yes	No
31-50 years	Male	High (Tertiary)	employed	Married	Yes		Don't know	Yes	Yes	Harmful	No	No	Yes	AUD	Hazardous (8-15)	10	Yes	No
18-30 years	Female	Low (None/Primary)	employed	Co-habiting	No		Don't know	No	No	Unsure	No	No	Yes	No AUD	Low risk (0-7)	1	No	No
51+ years	Male	Low (None/Primary)	employed	Single	Yes	Family alcohol use	Yes	Yes	Yes	Unsure	No	Yes	Yes	AUD	Dependence (20+)	20	Yes	Yes
51+ years	Male	Low (None/Primary)	employed	Married	Yes	Family alcohol use	Yes	Yes	Yes	Not harmful	No	Yes	Yes	AUD	Dependence (20+)	20	Yes	Yes
18-30 years	Male	Low (None/Primary)	employed	Co-habiting	Yes	No family alcohol use	No	Yes	Yes	Harmful	No	No	Yes	AUD	Hazardous (8-15)	10	Yes	Yes
51+ years	Male	Low (None/Primary)	employed	Single	Yes	Family alcohol use	Yes	Yes	Yes	Harmful	No	No	Yes	AUD	Harmful (16-19)	17	Yes	No
18-30 years	Female	Medium (Secondary)	employed	Single	Yes	No family alcohol use	No	No	No	Harmful	No	No	Yes	No AUD	Low risk (0-7)	1	No	No
51+ years	Male	Low (None/Primary)	employed	Married	Yes		Don't know	Yes	Yes	Harmful	No	Yes	Yes	AUD	Dependence (20+)	21	Yes	Yes
31-50 years	Female	Low (None/Primary)	employed	Single	Yes		Don't know	Yes	Yes	Not harmful	No	Yes	Yes	AUD	Hazardous (8-15)	15	Yes	No
31-50 years	Female	Medium (Secondary)	employed	Married	Yes		Don't know	Yes	Yes	Harmful	No	Yes	Yes	No AUD	Low risk (0-7)	2	Yes	No
18-30 years	Male	Low (None/Primary)	employed	Co-habiting	Yes	Family alcohol use	Yes	Yes	Yes	Harmful	No	No	Yes	No AUD	Low risk (0-7)	7	Yes	No
18-30 years	Male	Medium (Secondary)	employed	Co-habiting	Yes		Don't know	Yes	Yes	Harmful	No	Yes	Yes	AUD	Dependence (20+)	22	Yes	Yes
31-50 years	Female	Low (None/Primary)	employed	Married	Yes	Family alcohol use	Yes	Yes	No	Harmful	No	No	Yes	No AUD	Low risk (0-7)	1	No	No
18-30 years	Female	Low (None/Primary)	employed	Single	Yes	No family alcohol use	No	Yes	No	Harmful	No	No	Yes	No AUD	Low risk (0-7)	1	Yes	No
51+ years	Female	Low (None/Primary)	employed	Single	Yes	Family alcohol use	Yes	Yes	Yes	Harmful	No	Yes	No	AUD	Hazardous (8-15)	13	Yes	Yes
18-30 years	Male	Low (None/Primary)	employed	Single	Yes		Don't know	Yes	Yes	Harmful	No	No	Yes	No AUD	Low risk (0-7)	3	No	No
51+ years	Male	Low (None/Primary)	employed	Married	Yes	Family alcohol use	Yes	Yes	Yes	Harmful	No	Yes	Yes	AUD	Dependence (20+)	25	Yes	Yes
51+ years	Female	Low (None/Primary)	employed	Married	Yes		Don't know	Yes	Yes	Harmful	No	Yes	Yes	AUD	Dependence (20+)	25	Yes	No
18-30 years	Male	Medium (Secondary)	employed	Co-habiting	Yes		Don't know	Yes	Yes	Harmful	Yes	Yes	Yes	AUD	Dependence (20+)	22	Yes	Yes
51+ years	Male	Low (None/Primary)	employed	Married	Yes	Family alcohol use	Yes	Yes	No	Harmful	No	No	Yes	No AUD	Low risk (0-7)	1	No	No
31-50 years	Female	Low (None/Primary)	employed	Married	Yes		Don't know	Yes	Yes	Harmful	No	Yes	Yes	AUD	Hazardous (8-15)	14	Yes	Yes
31-50 years	Male	Low (None/Primary)	employed	Married	Yes	No family alcohol use	No	Yes	No	Harmful	No	Yes	Yes	No AUD	Low risk (0-7)	1	No	No
31-50 years	Male	Low (None/Primary)	employed	Co-habiting	Yes	Family alcohol use	Yes	Yes	Yes	Harmful	No	Yes	Yes	AUD	Dependence (20+)	24	Yes	Yes
31-50 years	Male	Medium (Secondary)	employed	Married	No		Don't know	Yes	Yes	Harmful	No	No	Yes	No AUD	Low risk (0-7)	1	No	No
18-30 years	Female	Medium (Secondary)	unemployed	Single	No	Family alcohol use	Yes	Yes	Yes	Harmful	No	No	Yes	No AUD	Low risk (0-7)	6	Yes	No
18-30 years	Male	Low (None/Primary)	employed	Single	Yes	No family alcohol use	No	Yes	No	Harmful	No	No	Yes	No AUD	Low risk (0-7)	1	No	No
31-50 years	Male	Low (None/Primary)	employed	Married	Yes	Family alcohol use	Yes	Yes	Yes	Harmful	No	No	Yes	AUD	Hazardous (8-15)	14	No	No
31-50 years	Female	Low (None/Primary)	employed	Married	No	No family alcohol use	No	Yes	No	Harmful	No	No	Yes	No AUD	Low risk (0-7)	1	No
18-30 years	Female	Low (None/Primary)	unemployed	Single	No	No family alcohol use	No	No	Yes	Harmful	No	No	Yes	No AUD	Low risk (0-7)	1	No	No
18-30 years	Male	Low (None/Primary)	employed	Married	Yes		Don't know	Yes	Yes	Harmful	No	No	Yes	AUD	Harmful (16-19)	18	Yes	Yes
31-50 years	Male	Low (None/Primary)	employed	Married	No	No family alcohol use	No	Yes	Yes	Harmful	No	No	Yes	No AUD	Low risk (0-7)	5	No	No
18-30 years	Male	Medium (Secondary)	employed	Co-habiting	No	No family alcohol use	No	No	No	Harmful	No	No	Yes	No AUD	Low risk (0-7)	1	No	No
31-50 years	Female	High (Tertiary)	employed	Co-habiting	Yes		Don't know	Yes	Yes	Harmful	No	No	Yes	AUD	Dependence (20+)	20	Yes	Yes
31-50 years	Male	High (Tertiary)	employed	Co-habiting	Yes	No family alcohol use	No	No	Yes	Harmful	No	No	Yes	No AUD	Low risk (0-7)	5	No	No
31-50 years	Female	High (Tertiary)	employed	Married	No	No family alcohol use	No	Yes	Yes	Harmful	No	No	Yes	No AUD	Low risk (0-7)	1	No	No
51+ years	Male	Medium (Secondary)	employed	Married	No	No family alcohol use	No	No	No	Harmful	No	No	Yes	No AUD	Low risk (0-7)	1	No	No
18-30 years	Male	Medium (Secondary)	employed	Single	No	No family alcohol use	No	No	Yes	Harmful	No	No	Yes	No AUD	Low risk (0-7)	1	No	No
31-50 years	Male	High (Tertiary)	employed	Married	Yes	No family alcohol use	No	No	Yes	Harmful	No	No	Yes	No AUD	Low risk (0-7)	2	No	No
18-30 years	Female	High (Tertiary)	unemployed	Single	No	No family alcohol use	No	No	Yes	Harmful	No	No	Yes	No AUD	Low risk (0-7)	1	No	No
18-30 years	Female	Medium (Secondary)	unemployed	Married	No	No family alcohol use	No	No	No	Harmful	No	No	Yes	No AUD	Low risk (0-7)	1	No	No
51+ years	Male	Low (None/Primary)	employed	Married	No	No family alcohol use	No	No	Yes	Harmful	No	No	Yes	No AUD	Low risk (0-7)	5	No	No
18-30 years	Male	High (Tertiary)	employed	Co-habiting	No	No family alcohol use	No	Yes	Yes	Harmful	No	No	Yes	No AUD	Low risk (0-7)	1	No	No
18-30 years	Male	Low (None/Primary)	employed	Co-habiting	Yes	No family alcohol use	No	No	Yes	Harmful	No	No	Yes	No AUD	Low risk (0-7)	1	No	No
51+ years	Male	Low (None/Primary)	employed	Married	No	No family alcohol use	No	Yes	Yes	Harmful	No	No	Yes	No AUD	Low risk (0-7)	1	No	No
51+ years	Female	Low (None/Primary)	employed	Married	No	No family alcohol use	No	No	Yes	Unsure	No	No	Yes	No AUD	Low risk (0-7)	1	No	No
18-30 years	Female	High (Tertiary)	employed	Co-habiting	Yes	No family alcohol use	No	Yes	Yes	Harmful	No	No	Yes	No AUD	Low risk (0-7)	1	Yes	No
31-50 years	Male	Low (None/Primary)	employed	Married	Yes	No family alcohol use	No	No	Yes	Harmful	No	No	Yes	No AUD	Low risk (0-7)	1	No	No
31-50 years	Female	High (Tertiary)	employed	Married	No	No family alcohol use	No	No	Yes	Harmful	No	No	Yes	No AUD	Low risk (0-7)	1	No	No
31-50 years	Male	Medium (Secondary)	employed	Married	Yes		Don't know	Yes	Yes	Unsure	Yes	Yes	Yes	AUD	Dependence (20+)	38	Yes	Yes
18-30 years	Male	Medium (Secondary)	employed	Co-habiting	Yes	No family alcohol use	No	No	Yes	Harmful	No	No	Yes	No AUD	Low risk (0-7)	4	No	No
51+ years	Male	Low (None/Primary)	employed	Married	Yes		Don't know	Yes	Yes	Not harmful	No	Yes	Yes	AUD	Dependence (20+)	39	Yes	No
31-50 years	Male	High (Tertiary)	employed	Married	Yes		Don't know	Yes	Yes	Harmful	No	No	Yes	No AUD	Low risk (0-7)	5	Yes	Yes
18-30 years	Female	Medium (Secondary)	unemployed	Single	No	No family alcohol use	No	No	No	Harmful	No	No	Yes	No AUD	Low risk (0-7)	1	No	No
31-50 years	Male	High (Tertiary)	employed	Married	Yes	No family alcohol use	No	No	Yes	Harmful	No	No	Yes	No AUD	Low risk (0-7)	5	No	No
